# Supplementary material for: eDNA reveals extraordinary fish diversity in the Urauchi River, Iriomote Island, Japan, a UNESCO World Heritage Site
Source: PeerJ. 2026 Jun 24;14:e21399. doi: 10.7717/peerj.21399 (PMC13310044; doi:10.7717/peerj.21399)
Supplement: Supplemental Information 4 — Feature ID: Unique sequence identifier; Sequence: Nucleotide string; Class, Order, Family, Genus: Taxonomic ranks were based from “All Japanese Fish Species Online, ver. 31 (Motomura, 2024)”; Status: (1) Species level - Sequence with ¿98.5% identity, forming monophyletic groups and matching confirmed species distributions, including (1*) Recognized as a distinct species in Japan, but pending formal scientific description (2) Genus level, (3) Family level, (4) Unannotated OTU- Low identity, but supported by relevant reads and occurrence (5) Deep-water species (0) garbage data - low identity or read counts, species with 1–2 base pair differences in the sequence had higher supporting reads, or not distributed in Japan; Memo: data- number of GenBank reference sequences submitted at analysis time; bpd- base pair differences; mono- monophyletic group; branching- minor intraspecies divergence; Previous Checklist: (✓) reported in Suzuki & Seno (2005), (-) not reported; Japan Red List: (CR, EN, VU, NT) conservation priority per Japan’s Ministry of the Environment (2020), (-) Least concern. [file peerj-14-21399-s004.xlsx]

## Sheet: Table S1
Table S1. Fish OTU table derived from eDNA analysis of the Urauchi River.
Feature ID: Unique sequence identifier; Sequence: Nucleotide string; Class, Order, Family, Genus: Taxonomic ranks were based from "All Japanese Fish Species Online, ver. 31 (Motomura 2025)"; Status: (1) Species level - Sequence with >98.5% identity, forming monophyletic groups and matching confirmed species distributions, including (1*) Recognized as a distinct species in Japan, but pending forma…
													Sampling year	2024	2024	2024	2024	2024	2024	2024	2024	2024	2024	2024	2024	2024	2024	2024	2024	2024	2024	2024	2024	2024	2024	2024	2024	2024	2024	2024	2024	2024	2024	2024	2024	2024	2024	2024	2024
													Site	R01	R01	R02	R02	R03	R03	R04	R04	R05	R05	R06	R06	R07	R07	R08	R08	R09	R09	R10	R10	R11	R11	R01	R01	R02	R02	R03	R03	R04	R04	R05	R05	R06	R06	R07	R07
													Enzyme	KAPA	KAPA	KAPA	KAPA	KAPA	KAPA	KAPA	KAPA	KAPA	KAPA	KAPA	KAPA	KAPA	KAPA	KAPA	KAPA	KAPA	KAPA	KAPA	KAPA	KAPA	KAPA	PrimeStar	PrimeStar	PrimeStar	PrimeStar	PrimeStar	PrimeStar	PrimeStar	PrimeStar	PrimeStar	PrimeStar	PrimeStar	PrimeStar	PrimeStar	PrimeStar
Feature ID	Sequence	Class	Order	Family	Genus	Annotation	Status	Memo	Previous Checklist	Japan Red list	Identity score	Occurrence	Sum	RUI-103	RUI-104	RUI-105	RUI-106	RUI-107	RUI-108	RUI-109	RUI-110	RUI-111	RUI-112	RUI-113	RUI-114	RUI-115	RUI-116	RUI-117	RUI-118	RUI-119	RUI-120	RUI-121	RUI-122	RUI-123	RUI-124	RUI-103	RUI-104	RUI-105	RUI-106	RUI-107	RUI-108	RUI-109	RUI-110	RUI-111	RUI-112	RUI-113	RUI-114	RUI-115	RUI-116
a9aad65c9eb242a7e47df4808830a9f7	CACCGCGGTTATACGGGAGGCCCAAGTTGTTAGAAGTCGGCGTAAAGGGTGGTTAAGAACAAAATTAAATTAAAGCCGAACATCTTCCGAGCTGTTATACGCTTTCGAAGATAAGAAGCTCAAATGCGAAAGTAGCTTTATACATTCTGAATCCACGAGAGCTGAGATA	Actinopteri	Spariformes	Sparidae	Acanthopagrus	Acanthopagrus pacificus	1	4 data : Tree check OK. 100% match. CBM19172, mono group	✓	VU	1	29	159254	0	0	0	0	0	0	4834	0	16796	9031	3409	4506	10369	7375	3861	2940	2740	0	0	0	0	0	0	0	0	0	0	0	0	0	1804	2110	961	3405	11637	6676
e14784f1f3b0021d6de15bde7bd4f90f	CACCGCGGTTATACGGGAGGCCCAAGTTGCTAGGAGTCGGCGTAAAGGGTGGTTAAGAACAAAACTAAAATTAAAGTCGAACATCTTCCGAGCTGTTATACGCATCCGAAGGTAAGAAGCTCAAATGCGAAAGTAGCTTTATATCTTCTGAATCCACGAAAGCTGAGATA	Actinopteri	Spariformes	Sparidae	Acanthopagrus	Acanthopagrus sivicolus	1	25 data : 100% match with Acanthopagrus_schlegelii ( distributed more in the northern part of Japan)	✓	-	1	49	459110	0	0	0	0	4960	0	11665	18552	20330	14397	8710	10844	10666	0	6424	3051	0	0	0	0	0	0	0	0	0	0	0	10483	9633	20584	9344	3357	1781	8174	3801	0
58ee020a2e070941ad0cf45fa8409aec	CACCGCGGTTATACGGGAGGCCCAAGTTGTTAGAAGTCGGCGTAAAGGGTGGTTAAGAACAAAACTAAAATTAAAGCCGAACATCTTCCGAGCTGTTATACGCATCCGAAGGTAAGAAGCCCAACTACGAAAGTAGCTTTATATATTCTGATTCCACGAGAGCTGAGATA	Actinopteri	Spariformes	Sparidae	Acanthopagrus	Acanthopagrus taiwanensis	1	1 data: 100% match, tree ok, mono group	-	-	1	2	12578	0	0	0	0	0	0	0	6729	0	0	0	0	0	0	0	0	0	0	0	0	0	0	0	0	0	0	0	0	0	5849	0	0	0	0	0	0
ce026801504d684d73dfdbb926427c8c	CACCGCGGTTATACGAGAGACCCAAGTTGACAGACAATCGGCGTAAAGAGTGGTTAAGTAGCATATTTCACTAAAGCCAAACACCTTCAAAGCTGTTATACGCACCCGAAGATCAGAAGCCCAATCACGAAAGTGGCTTTAAACCAACTGAACCCACGAAAGCTAGGGCA	Actinopteri	Acanthuriformes	Acanthuridae	Acanthurus	Acanthurus bariene	1	1 data : 100% match, tree ok, mono group	-	-	1	2	8663	0	0	0	0	0	0	0	0	0	0	0	0	0	0	0	0	0	0	0	0	4953	0	0	0	0	0	0	0	0	0	0	0	0	0	0	0
645108ebcd3eb982bc75051ecadce49a	CACCGCGGTTATACGAGAGACCCAAGTTGACAGACAATCGGCGTAAAGAGTGGTTAAGTACTAATTTTGCTAAAGCCAAACACCTTCAAAGCTGTTATACGCACCCGAAGGTTAGAAGCCCAATCACGAAAGTGGCTTTAAACTAACTGAACCCACGAAAGCTAGGGCA	Actinopteri	Acanthuriformes	Acanthuridae	Acanthurus	Acanthurus leucopareius	1	4 data : 2-100% match, including okinawa but other 2 branching, one outside the clade	-	-	1	1	5629	0	0	0	0	0	0	0	0	0	0	0	0	0	0	0	0	0	0	5629	0	0	0	0	0	0	0	0	0	0	0	0	0	0	0	0	0
f82386c9676fdbce7ee5aaff4607c442	CACCGCGGTTATACGAGAGACCCAAGTTGACAGACAATCGGCGTAAAGAGTGGTTAAGTACCCTACTTCACTAAAGCCAAACACCTTCAAAGCTGTTATACGCACCCGAAGGTTAGAAGCCCAATCACGAAAGTGGCTTTAAACTAACTGAACCCACGAAAGCTAGGACA	Actinopteri	Acanthuriformes	Acanthuridae	Acanthurus	Acanthurus lineatus	1	5 data : 100% match, tree ok, mono group	-	-	1	7	52503	0	0	0	0	0	0	0	0	0	0	0	0	0	0	0	0	0	0	0	1261	0	22100	0	0	0	0	0	0	0	0	0	0	0	0	0	0
49a94579d53891cd34acb65454410cfb	CACCGCGGTTATACGAGGGACCCAAGTTGACAGACAATCGGCGTAAAGAGTGGTTAAGTACTTATTCTACTAAAGCCAAACACCTTCAAAGCTGTTATACGCACCCGAAGGTTAGAAGCCCAATCACGAAAGTGGCTTTAAACTAACTGAACCCACGAAAGCTAGGGCA	Actinopteri	Acanthuriformes	Acanthuridae	Acanthurus	Acanthurus nigrofuscus	1	4 data : 100% match OCF(Okinawa Churashima Foundation)-P20140114-17; KBF-I 721; FLMOO_368; USNM:446084 mitochondrion, complete genome, tree ok, mono group	-	-	1	1	20739	0	0	0	0	0	0	0	0	0	0	0	0	0	0	0	0	0	0	0	0	0	0	0	0	0	0	0	0	0	0	0	0	0	0	0	0
f70c6c96c86fda69ce2746fa475d6d54	CACCGCGGTTATACGAGAGACCCAAGTTGACAGACAATCGGCGTAAAGAGTGGTTAAGTACTATACCCTACTAAAGCCAAACACCTTCAAAGCTGTTATACGCACCCGAAGGTTAGAAGCCCAATCACGAAAGTGGCTTTAAACTTACTGAACCCACGAAAGCTAGGGCA	Actinopteri	Acanthuriformes	Acanthuridae	Acanthurus	Acanthurus triostegus	1	3 data : 1- 100% match , tree ok, branching but mono group	✓	-	1	13	68296	0	0	0	0	0	0	0	0	0	0	0	0	0	0	0	0	0	3965	4809	8358	1724	5649	0	0	0	0	0	0	0	0	0	0	0	0	0	0
e15ef0cca2c9ea2072aef39c2b93180b	CACCGCGGTTATACGAGAGACCCAAGTTGACAGGCAATCGGCGTAAAGAGTGGTTAAGTAATACATTTCACTAAAGCCAAACACCTTCAAAGCTGTTATACGCACCCGAAGACCAGAAGCCCAATCACGAAAGTGGCTTTAAACTAACTGAACCCACGAAAGCTAGGGCA	Actinopteri	Acanthuriformes	Acanthuridae	Acanthurus	Acanthurus xanthopterus	1	7 data : 5-100% match, tree ok, mono group, the rest are branching	✓	-	1	2	26556	0	0	0	0	0	0	0	0	0	0	0	0	0	0	0	0	0	0	0	0	0	23043	0	0	0	0	0	0	0	0	0	0	0	0	0	0
c86edb38cd1682d4aadeb7f93e8c635f	CACCGCGGTTATACGAGAGGCCCAAGTTGACAAACACCGGCGTAAAGAGTGGTTAATAACCCCCGAACTAAGGCCGAACACTCTCAAAGCCGTCATACGTGCCCGAGAGTAGGAAGAACTTCAACGAAAGTGGCCTTAACCTCATATGACCCCACGAAAGCTAGGACA	Actinopteri	Gobiiformes	Gobiidae	Acentrogobius	Acentrogobius janthinopterus	1	4 data : 100% match (2 data) other 2 data branching with 1 bpd, but all in the same clade, mono group	✓	-	1	1	2343	0	0	0	0	0	0	0	0	0	0	0	0	0	0	0	0	0	0	0	0	0	0	0	0	0	0	0	0	0	0	0	0	0	0	0	0
022b9caa9f1dfd70d27c1e2a918fd8aa	CACCGCGGTTATACGAGAGGCCCAAGTTGACAAACACCGGCGTAAAGAGTGGTTAATAGACTATAAACTAAAGCCAAACACCTTCAAGACCGTTATACGTACCCGAAGGCAGGAAGATCCCCAACGAAAGTGGCTTTAACCCAATATGAACCCACGAAAGCTAGGATA	Actinopteri	Gobiiformes	Gobiidae	Acentrogobius	Acentrogobius moloanus	1	3 data : 100% match, mono group, tree ok	✓	-	1	1	12613	0	0	0	0	0	0	0	0	0	0	0	0	0	0	0	0	0	0	0	0	0	0	0	0	0	0	0	0	0	0	0	0	0	0	0	0
495969d9d8281a7284ef13e5e20e05c1	CACCGCGGTTATACGAGGGGCCCAAGTTGATAGAATCCGGCGTAAAGAGTGGTTAATAAACAAAAAACTAAAGCCGAACACCTTCAAAACTGTTATACGTACTTGAAGACAGGAAGATCTATAACGAAAGTGGCTTTAATCAATATGAACCCACGAAAGCTAGGGAA	Actinopteri	Gobiiformes	Gobiidae	Acentrogobius	Acentrogobius multifasciatus	1	3 data : 2- A. multifasciatus , 1 -Amoya signata (Western Indian Ocean: Mozambique and Reunion, and 100% match Acentrogobius multifasciatus - this species distributed in Japan)	✓	-	1	4	15581	0	0	0	0	0	0	0	0	0	0	0	0	0	0	0	0	0	0	5734	3656	0	0	0	0	0	0	0	0	0	0	0	0	0	0	0	0
d4cef0badbb8a82b88394ec89b5630a3	CACCGCGGTTATACGAGAGGCTCAAGTTGACAAAGATCGGCGTAAAGAGTGGTTAATAAATTTTAAACTAAAGCCAAACACCTTCAAGGCCGTCATACGCTCCCGAAGGCAGGAAGATCTTTAACGAAAGTGGCTTTAACCCATTATGAACCCACGAAAGCTAGGACA	Actinopteri	Gobiiformes	Gobiidae	Acentrogobius	Acentrogobius sp.Suzumehaze	1*	2 data : 100% match reference records checked: but correct name for the Japanese fish remains uncertain, and the authors have labeled it Acentrogobius sp. (i.e., species unidentified within the genus Acentrogobius).	✓	-	1	42	834905	0	0	0	0	0	0	52815	21626	44945	48540	20753	23799	17718	31114	26062	20411	0	6176	0	0	0	0	0	0	0	0	0	0	22465	50922	12058	14085	10046	29354	14648	45264
9925f051e7f314bcad7a3fae76782969	CACCGCGGTTATACGAGAGGCCCAAGTTGACAGAATTCGGCGTAAAGAGTGGTTAATGAATATTATACTAAAGCCGAACACCCTCAAGACTGTTATACGTGTTCGAGGGCAGGAAGCCCTTCAACGAAAGTGGCTTTAATAAGCATGAACCCACGAAAGCTAGGGCA	Actinopteri	Gobiiformes	Gobiidae	Acentrogobius	Acentrogobius sp.Tsumagurosujihaze	1*	9 data : 100% match, mono group, tree ok	-	-	1	4	9992	0	0	0	0	0	0	0	0	0	0	1322	0	1639	0	4697	0	0	0	0	0	0	0	0	0	0	0	0	0	0	0	0	0	0	0	0	0
108e49855d7b6a189c6e4f05bc1e9240	CACCGCGGTTACACGGGCGACTCAAGTTGATTAATACCGGCGTAAAGTGTGGTTAGGAAAACCCATAACTAAAGCCGAATGCCTTCCTCACTGTCATACGTACTCGAAGGTAAGAAGCCCAATTACGAAAGTAGCTTTACTCTTTCTGAATCCACGAAAGCTATGGAA	Actinopteri	Mugiliformes	Ambassidae	Ambassis	Ambassis buruensis	1	4 data : 100% match, mono group	-	-	1	5	4453	0	0	0	0	0	0	0	0	150	3161	0	842	0	233	0	0	0	0	0	0	0	0	0	0	0	0	0	0	0	0	0	0	0	67	0	0
117d311887cee00728a37a7526c9c69b	CACCGCGGTTATACGGGCGACTCAAGTTGATTAATACCGGCGTAAAGTGTGGTTAGGAAATTCCTCAACTAAAGCCAAATGCCTTCCTCACTGTCATACGTACTCGAAGGTAAGAAGCTCAATTACGAAAGTAGCTTTACCCTTTCTGAACCCACGAAAGCTATGGAA	Actinopteri	Mugiliformes	Ambassidae	Ambassis	Ambassis miops	1	2 data: 100% match, Distribution: Indo-West Pacific: west coast of India, east to the Philippines and Samoa, north to Seto Inland Sea and Kochi Prefecture (southern Japan), northeast Australia, south to New Caledonia. Habitat: freshwater, brackish, marine. but <10 reads, occurrence 1	✓	-	1	11	3872	0	0	0	0	0	0	0	0	289	649	0	0	0	0	0	0	0	0	0	0	0	0	0	0	0	0	0	0	0	0	12	0	3	300	0	48
c06516a961f62b352dcef6274e277411	CACCGCGGCTATACGGGCGACTCAAGTTGATGGATACCGGCGTAAAGCGTGGTTAGGAAAATTACAGACTAAAGCCGAATACTCCCCCTGCTGTCATACGCACTCGAGAGAAAGAAGCCCGATTACGAAAGTAGCTTTACCCTTTCCGACCCCACGAAAGCTGTGAAA	Actinopteri	Mugiliformes	Ambassidae	Ambassis	Ambassis urotaenia	1	4 data : 3- 100% match, one branching out 1-2 bpd but mono group, clade belong same genus	✓	-	1	1	302	0	0	0	0	0	0	0	0	0	0	0	0	0	0	0	0	0	0	0	0	0	0	0	0	0	0	0	0	0	0	0	0	0	0	0	0
e54f1ab638d6dcd333e43233554b9a8a	CACCGCGGTTAAACGGGTGGCTCAAGTTGATAGACCACGGCGTAAAGAGTGGTTATGGAGAATAAGCCAAACTAAGGCCGAAGGGCCCCCGGGTAGTTGCAAGCTTCCGGTCGTCCGAAGTTCAATCACGAAAGTAGCCTTAATACATTCTACCAGACTCCACGACAGCTGGGGAA	Actinopteri	Clupeiformes	Clupeidae	Amblygaster	Amblygaster sirm	1	5 data : 100% match, tree okay, mono group	-	-	1	4	21662	0	0	0	0	0	0	0	0	0	0	0	0	0	0	0	0	0	0	0	0	0	0	0	0	0	0	0	0	0	0	0	0	0	0	0	0
b4706d94c9c8e11afe8935772684ac03	CACCGCGGTTATACGAGGGGCTCAAATTGATATTACACGGCGTAAAGCGTGATTAAAAAACAAACAAACTAAAGCCAAACACTTCCCAAGCTGTCATACGCTACCGGATAAAACGAAGCCCCACTACGAAAGTGGCTTTAACACCTTTGAACTCACGACAGTTGAGAAA	Actinopteri	Anguilliformes	Anguillidae	Anguilla	Anguilla japonica	1	11 data: 100% match, tree ok, mono group	✓	EN	1	1	1435	0	0	0	0	0	0	0	0	0	0	0	0	0	0	0	0	0	0	0	0	0	0	0	0	0	0	0	0	0	0	0	0	0	0	0	0
cdb8a7cb3cc17aa9d65119bbb07673b0	CACCGCGGTTATACGAGGGGCTCAAATTGATATTACACGGCGTAAAGCGTGATTAAAAAACAAACAAACTAAAGCCAAACACTTCCCAAGCTGTCATACGCTACCGGACAAAACGAAGCCCCACTACGAAAGTAGCTTTAACACCTTTGAACTCACGACAGTTGAGAAA	Actinopteri	Anguilliformes	Anguillidae	Anguilla	Anguilla marmorata	1	12 data : 100% match , 2 match with Anguilla_interioris - Oceania: known only from the eastern half of New Guinea.	✓	-	1	63	1174140	34262	65465	48831	27203	0	30124	18937	25394	19739	22828	19574	13509	14533	15489	2476	1843	0	0	0	0	0	0	28995	39384	46092	88771	16411	43843	10078	43608	2877	3102	4499	11072	10334	23237
e90b2f06c07e5aca2baeeb91148d6506	CACCGCGGTTATACGAGAGGCCCAAGTTGATAATAATCGGCGTAAAGAGTGGTTAATATATACTAAACTAAAGCCAAACACCTTCAGAGCCGTTATACGCACACGAAGGCAGGAAGACCCCTAACGAAAGTGGCTTTAACACACATGAACCCACGAAAGCTAGGAAA	Actinopteri	Gobiiformes	Gobiidae	Asterropteryx	Asterropteryx semipunctata	1	14 data: 100% match , tree ok, mono group	✓	-	1	1	721	0	0	0	0	0	0	0	0	0	0	0	0	0	0	0	0	0	0	0	0	0	0	0	0	0	0	0	0	0	0	0	0	0	0	0	0
d554a69efcb1db952f95f3ae03dc5cba	CACCGCGGTTATACGAGAGGTCCAAGTTGATAGCCATCGGCGTAAAGAGTGGTTAAGAGAAAACCAAAACTAAAGCTGAACACTCTCAAGACTGTTATACGTTCCCGAGAGCCAGAAGCCCTTCTACGAAAGTGGCTTTAACCCTTCTGAACCCACGAAAGCTAGGGAA	Actinopteri	Atheriniformes	Atherinidae	Atherinomorus	Atherinomorus pinguis	1	2 data: 100% match , tree ok, mono group	-	-	1	4	36443	0	0	0	0	0	0	0	0	0	0	0	0	0	0	0	0	0	0	0	0	10510	22708	0	0	0	0	0	0	0	0	0	0	0	0	0	0
1dcb389ada393393cba3ac37a2d0927d	CACCGCGGTTATACGAGAGGCCCAAATTGATAGTACTCGGCATAAAGCGTGGTAAAGGAAAAAAATAATAAGGCCGAACCCTTTCAAAGCTGTCATACGCAACCGAAAGAAAGAAGACCAACAACGAAAGTGGCTTTACCCTATCTGAACCCACGAAAGCTGGGAAA	Actinopteri	Chaetodontiformes	Leiognathidae	Aurigequula	Aurigequula fasciata	1	3 data : 100% match , mono group, Indo-West Pacific: Red Sea and East Africa to Samoa and Fiji, north to Japan, south to northeastern Australia.	✓	-	1	12	50977	0	0	0	0	0	0	0	0	0	0	0	0	0	0	0	1217	1541	3341	4523	2005	0	0	0	0	0	0	0	0	0	0	0	0	0	0	0	0
6676cadd8c093add33cd8d72e6a904b0	CACCGCGGTTATACGAGAGGCCCAAGTTGATAGATGCCGGCGTAAAGAGTGGTCAGTATAATATTACACTAAAGCCAAACACCTTCAAAGCTGTCATACGCAATCGAAGGCAGGAAGCCCTTCCACGAAAGTGGCTTTAAACAATACAATCCACGAAAGCTAGGGAA	Actinopteri	Gobiiformes	Gobiidae	Awaous	Awaous ocellaris	1	3 data: 100% match, mono group, tree ok	✓	-	1	19	78542	0	0	0	0	0	3305	1066	15133	9566	8022	1231	757	1501	0	0	0	0	0	0	0	0	0	0	0	0	0	479	8855	3293	14812	3823	1084	1145	1184	0	0
d51372a00b8504dd3fbb43bf13bd3f2e	CACCGCGGTTATACGAGAGGCCCAAGCTGACAGACGCCGGCGTAAAGAGTGGTTAGGAAAAGTACAACAAATTAGAGCCGAACGCCCTCAAGGCTGTTATACGCACCCGAGAGTAAGAAGCACAACAACGAAAGTGGCTCTATTATTTCTGAACCCACGAAAGCTAAGGCA	Actinopteri	Tetraodontiformes	Balistidae	Balistapus	Balistapus undulatus	1	6 data : 100% match , tree okay, mono group	-	-	1	4	22594	0	0	0	0	0	0	0	0	0	0	0	0	0	0	0	0	0	0	0	2951	0	0	0	0	0	0	0	0	0	0	0	0	0	0	0	0
1a0c0fe6e4036774404fc807603b1cf0	CGCCGCGGTTATACGAGTAGGCCCAAGTGGATAGAATTCGGCGTAAAGAGTGGTTAATAGAACAACAAACTAAAGCCGAACGCCCTCAGAGCAGTTATACGCTTACGAACGGACGAAGCCCCACAACGAAAGTGGCTTTAAACACTATTGAACCCACGAAAGCTAGGAAA	Actinopteri	Gobiiformes	Gobiidae	Bathygobius	Bathygobius cocosensis	1	9 data : 100% match (7) , mono group , tree ok, 1 bpd ( 3data)	✓	-	1	1	1260	0	0	0	0	0	0	0	0	0	0	0	0	0	0	0	0	0	0	0	0	0	0	0	0	0	0	0	0	0	0	0	0	0	0	0	0
1830d05e61eac01f5054da9191467f41	CGCCGCGGTTATACGAGTAGGCCCAAGTGGATAGAATTCGGCGTAAAGAGTGGTTAATAGAATCTTATACTAAAGCCGAACGCCCTCAAAGCAGTTATACGCATTCGAGGGTATGAAGCCCCACAACGAAAGTGGCTTTAAACACTATTGAACCCACGAAAGCTAGGGAA	Actinopteri	Gobiiformes	Gobiidae	Bathygobius	Bathygobius fuscus	1	several data submitted : 100% match , tree ok, mono group	✓	-	1	1	7131	0	0	0	0	0	0	0	0	0	0	0	0	0	0	0	0	0	0	0	0	0	0	0	0	0	0	0	0	0	0	0	0	0	0	0	0
7098a485b14c321da31d08859739b871	CACCGCGGTTATACGAGAGGCCCAAGTTAATAGACCACCGGCGTAAAGCGTGGTTAGAGAGATTTTAAATTAAAGTTAAATGTTCGCAAAACTGTTATACGCGATCGAGAACTAGAAAACCCCCTACGAAAGTGACTTTAAACTGTTGAACCCACGAAAGCTAGGACA	Actinopteri	Blenniiformes	Blenniidae	Blenniella	Blenniella bilitonensis	1	3 data: 100 % match	✓	-	1	1	998	0	0	0	0	0	0	0	0	0	0	0	0	0	0	0	0	0	0	0	0	0	0	0	0	0	0	0	0	0	0	0	0	0	0	0	0
79a7f7da23548ec59e2b3a40f0738309	CACCGCGGTTATACGAGAGACCCAAGTTGATAGACACCGGCGTAAAGAGTGGTTAATAAGTACCAACACTAAAGCCGAACATCTTCAAAGCTGTTATACGCACCTGAAGACAGGAAGCCCCCCTACGAAAGTGGCTTTAAACACTATGACCCCACGAAAGCTAGGCCA	Actinopteri	Gobiiformes	Eleotridae	Bostrychus	Bostrychus sinensis1	1	2 data: 100% match , same species belong to the same clade	✓	EN	1	2	5411	0	0	0	0	0	0	0	0	0	0	0	0	0	0	0	0	0	0	0	0	0	0	0	0	0	0	0	0	0	0	0	0	0	0	0	0
30cb05bbed0f86bed12f08e02becebe9	CACCGCGGTTATACGAGAGACCCAAGTTGATAGACACCGGCGTAAAGAGTGGTTAATAAGTACCAACACTAAAGCCGAACATCTTCAAAGCTGTTATACGCACCTGAAGACAGGAAGCCCCTCTACGAAAGTGGCTTTAAACACTATGACCCCACGAAAGCTAGGCCG	Actinopteri	Gobiiformes	Eleotridae	Bostrychus	Bostrychus sinensis2	1	3 data : this sequence 1bpd, tree ok, mono group	✓	EN	0.994048	3	9577	0	0	0	0	0	0	0	0	0	0	0	0	0	0	0	0	0	0	0	0	0	0	0	0	0	0	0	0	0	0	0	0	0	0	0	0
04ec378736db7b8f7ad7561c90a772a2	CACCGCGGTTATACGAGAGGCCCAAGTTGACAGATATCGGCGTAAAGAGTGGTTAATAAAATAGAAACTAAAGCTGAACACCTTCTAGACTGTTATACGTCCCCGAAGGCAGGAAGACCTCCAACGAAAGTGGCTTTAACCCAAATATGACCCCACGAAAGCTAGGGCA	Actinopteri	Gobiiformes	Gobiidae	Cabillus	Cabillus tongarevae	1	2 data - Cabillus sp CBM:ZF:12221 and C. tongarevae voucher Mparis273	-	-	1	1	4250	0	0	0	0	0	0	0	0	0	0	0	0	0	0	0	0	0	0	0	0	0	0	0	0	0	0	0	0	0	0	0	0	0	0	0	0
f75ce651aef0baea8c73dde312a69758	CACCGCGGTTATACGAGAGACCCGAGTTGATAGACACCGGCGTAAAGAGTGGTTAAGACTTTACTTAACACTAAAGCCGAACGCCCTCAGAGCTGTTATACGCATCCGAAGGTAAGAAGCCCAACCACGAAAGTGGCTTTATAACATCTGAATCCACGAAAGCTATGATA	Actinopteri	Lutjaniformes	Caesionidae	Caesio	Caesio caerulaurea	1	1 data : 100% match, tree ok, mono group	-	-	1	4	16218	0	0	0	0	0	0	0	0	0	0	0	0	0	0	0	0	0	0	0	0	0	0	0	0	0	0	0	0	0	0	0	0	0	0	0	0
448ae186bfe54b12bdcba756cbe16da3	CACCGCGGTTATACGAGAGACCCAAGTTGATAGTCACCGGCGTAAAGAGTGGTTAAGACAACACTTAACACTAAAGCCGAACGCCCTCAGAGCTGTTATACGCATCCGAAGGTAAGAAGCCCAACCACGAAAGTGGCTTTATAACATCTGAATCCACGAAAGCTATGATA	Actinopteri	Lutjaniformes	Caesionidae	Caesio	Caesio lunaris	1	1 data : 100% match, tree ok, mono group	-	-	1	1	18180	0	0	0	0	0	0	0	0	0	0	0	0	0	0	0	0	0	0	0	0	0	0	0	0	0	0	0	0	0	0	0	0	0	0	0	0
5e61f51437d9a566dfe836e51330f125	CACCGCGGTTATACGAGAGACCCGAGTTGATAGTCACCGGCGTAAAGAGTGGTTAAGACTACACTTAGCACTAAAGCCGAACGCCCTCAGAGCTGTTATACGCATCCGAAGGTAAGAAGCCCAACCACGAAAGTGGCTTTATAACATCTGAATCCACGAAAGCTATGACA	Actinopteri	Lutjaniformes	Caesionidae	Caesio	Caesio teres	1	2 data : 100% match, tree ok, mono group	-	-	1	1	1011	0	0	0	0	0	0	0	0	0	0	0	0	0	0	0	0	0	0	0	0	0	0	0	0	0	0	0	0	0	0	0	0	0	0	0	0
4ac43a925014caf0ac18bb5531aa7f2c	CACCGCGGTTATACGAGAGGCCCGAGCTGACAAGAGCCGGCGTAAAGAGTGGTTAATAAAACTTAAACTAAAGCCGAACACCTTCAAGACTGTTAAACGCACCCGAAGGCAGGAAGACCCTTAACGAAAGTGGCTTTAACTAATATGAACCCACGAAAGCTAGAAAA	Actinopteri	Gobiiformes	Gobiidae	Callogobius	Callogobius tanegasimae	1	6 data : 2 - 100% match; 2 major group, tree ok, mono group	✓	-	1	13	54760	0	0	0	0	0	0	0	2935	0	0	6913	549	2832	0	0	3187	0	0	0	0	0	0	0	0	0	0	0	0	5220	0	0	932	1923	0	4273	5686
124fa09125275da1982ea8e8f900509b	CACCGCGGTTATACGAGAGACTCAAGTTGACAGAACAACGGCGTAAAAGTGGTTAGTACTTTTATTTACTAAAGCCAAACACCTTCAAAGTTGTCATAAGCTATTGAGGAGAGGAAGCACCCCCACAAAAGTGGCTTTAAACAGTACAAATCCACGAAAGCTAGGGAA	Actinopteri	Gobiiformes	Gobiidae	Caragobius	Caragobius urolepis	1	1 data : 100% match, tree ok, mono group, Indo-West Pacific: east coast of India, Thailand, Indonesia, the Philippines, Taiwan, southern Japan and eastward to Fiji.	-	VU	1	1	4486	0	0	0	0	0	0	0	0	0	0	0	0	0	0	0	0	0	0	0	0	0	0	0	0	0	0	0	0	0	0	0	0	0	0	0	0
007f1bba46f8178b1af382ccf979449a	CACCGCGGTTATACGAGAGGCTCAAGTTGACAGACAACGGCGTAAAGCGTGGTTAAGGAAAATATATTACTAAAGCGGAACCTCCCCCTAGCTGTTATACGCTTCCGAGGAAGTGAACTCCAACTACGAAAGTGGCTTTACCTAACCTGAACCCACGAAAGCTAAGAAA	Actinopteri	Carangiformes	Carangidae	Caranx	Caranx ignobilis	1	8 data : 7-100% match, 1-1bpd	✓	-	1	2	5436	0	0	0	0	0	0	0	0	0	0	0	0	0	0	0	2745	0	0	0	0	0	0	0	0	0	0	0	0	0	0	0	0	0	0	0	0
0a6f1b6e4b6d483e4f4820dbd565eeaa	CACCGCGGTTATACGAGAGGCTCAAGTTGACAGACAACGGCGTAAAGCGTGGTTAAGAAAAACATACAACTAAAGCGGAACCTCCTCCTAGCTGTTATACGCTTCCGAGGAAGTGAACCCCAACTACGAAAGTGGCTTTATCTAACCTGAACCCACGAAAGCTAAGAAA	Actinopteri	Carangiformes	Carangidae	Caranx	Caranx papuensis	1	5 data; 100% match; tree ok, mono group	✓	-	1	32	177374	0	0	0	0	0	0	0	0	7807	0	9767	10338	8654	5696	0	3798	0	0	5159	0	2077	20259	0	0	0	0	0	0	0	5316	3480	4262	4426	3445	0	6230
ea0a6dc9794504aae783fa0120829cf5	CACCGCGGTTATACGAGTAACTCATATTAACATATCCCGGCGTAAAGAGTGATTAAAGAATGACCTTTAACTACTAAAGTTTAGACCTCATAAAACTGTTATACGTACCCATGAGCGGAATAAACAACAACGAAAGTGACTTTATAAATTAAGGAACCTTGATGTCACGACAGTTGGGACC	Chondrichthyes	Carcharhiniformes	Carcharhinidae	Carcharhinus	Carcharhinus leucas	1	several data : 100% match, tree ok, mono group, this bull shark Vulnerable (VU)	✓	-	1	5	2710	0	0	0	0	0	0	0	0	33	5	0	0	59	140	0	0	0	0	0	0	0	0	0	0	0	0	0	0	0	0	0	0	0	0	0	2473
873c32b83be90d17ab9de7b739e3e48c	TACCGCGGTTATACGAGAGGCCCAAGTTGACAGACACCGGCGTAAAGAGTGGTTAAGGACAAATATTTCACTAAAGCTGAACACTTACAAAGCTGTCATACGCATCCGAGAGTAAGAAAAACAACTACGAAAGTGGCTTTATAACACCTGAACCCACGAAAGCCAAGACA	Actinopteri	Perciformes	Epinephelidae	Cephalopholis	Cephalopholis argus	1	5 data : 4- 100% match, mono group, tree ok, 1 - ibpd	-	-	1	1	1318	0	0	0	0	0	0	0	0	0	0	0	0	0	0	0	0	0	0	0	1318	0	0	0	0	0	0	0	0	0	0	0	0	0	0	0	0
7483d77344e3cd02c0d3e2200e0e5240	TACCGCGGTTATACGAGAGGCCCAAGTTGATAAGCATCGGCGTAAAGAGTGGTTAAGGTTAAGTAAATACTAAAGCTGAACACTTACAAGGCTGTTATACGCACCCGAAAGTAAGAAGTACAACCACGAAAGTGGCTTTATTACACCTGAACCCACGAAAGCCAAGGCA	Actinopteri	Perciformes	Epinephelidae	Cephalopholis	Cephalopholis sexmaculata	1	4 data : 100% match, tree ok, mono group, sp con.	-	-	1	1	10552	0	0	0	0	0	0	0	0	0	0	0	0	0	0	0	0	0	0	0	0	0	10552	0	0	0	0	0	0	0	0	0	0	0	0	0	0
cd7804c2e749a8bfa0df09e29d895888	TACCGCGGTTATACGAGAGGCCCAAGTTGATAAGCATCGGCGTAAAGAGTGGTTAAGGTTAAGTAAACACTAAAGCTGAACGCTTACAAGGCTGTTATACGCACCCGAAAGTAAGAAGTACAACCACGAAAGTGGCTTTATTACACCTGAACCCACGAAAGCCAAGGCA	Actinopteri	Perciformes	Epinephelidae	Cephalopholis	Cephalopholis urodeta	1	4 data : 100% match, tree ok, mono group	-	-	1	2	4647	0	0	0	0	0	0	0	0	0	0	0	0	0	0	0	0	0	0	0	0	0	0	0	0	0	0	0	0	0	0	0	0	0	0	0	0
2fd1accf7b5ccfbb39cb42e76d7ad07d	CACCGCGGTTATACGAGAGACTCAAGTTGACAGCCATCGGCGTAAAGCGTGGTTAAGATGAATAAAAACTAAAGCCGAATGCCCTCAAAGTTGTTATACGCTCTCGAAGGTAAGAAGCCCAACTACGAAAGTGGCTCTAACTTAATCTGATTCCACGAAAGCTAGGGTA	Actinopteri	Chaetodontiformes	Chaetodontidae	Chaetodon	Chaetodon plebeius	1	3 data : 100% match - 2, 1-1bpd, mono group, tree ok	-	-	1	1	4639	0	0	0	0	0	0	0	0	0	0	0	0	0	0	0	0	0	0	0	0	0	0	0	0	0	0	0	0	0	0	0	0	0	0	0	0
59daa8655b45b7b900f550127c69153c	CACCGCGGTTATACGAGAGGCTCTAGTTGACGAACTACGGCGTAAAGCGTGGTCACGGAGAGCAATCAATACTAAAGCCAAACGCCTCCCAGGCTGTCATACGCATCCGGAGGTACGAAGCCCAATAACGAAAGTAGCTTTATTACCGCCAACCTGACCCCACGACAACTGAGAAA	Actinopteri	Gonorynchiformes	Chanidae	Chanos	Chanos chanos	1	25 reads, occurrence 1, mono group, tree okay	✓	-	1	16	160222	0	0	0	0	0	0	0	0	0	0	0	0	0	0	0	0	0	1003	0	0	0	0	0	0	0	0	0	0	0	0	0	0	0	0	0	0
ec74ab10541519e100eda7047d050028	CACCGCGGTTATACGAGAGGCCCAAATTGATAGACTCCGGCATAAAGTGTGGTTAAGGACTAAACTCTACTAAAGCCGAAGACTCTCAAAGCTGTTATACGCAAATGAGAGGTAGAAGCCCAATCACGAAAGTAGCTTTAATTACCCTGACGCCACGAAAGCTACGGGA	Actinopteri	Labriformes	Labridae	Cheilinus	Cheilinus undulatus	1	11 data : 100%match, tree ok, mono froup, blast separately	✓	-	1	1	1198	0	0	0	0	0	0	0	0	0	0	0	0	0	0	0	0	0	0	0	0	0	0	0	0	0	0	0	0	0	0	0	0	0	0	0	0
bf04fac5281886a2d052af67c231a886	CACCGCGGTTATACGAGAGGCCCAAGTTGTTAGCCCCCGGCATAAAGAGTGGTTAAAACATCAAACACAAAACTGAGGTCGAACATCCTCAAGGCTGTTGTACGCTCCCGAGGATAGGAAGAACAACAACGAAAGTGGCCTCACCAAATTTGAACCCACGAAAGCCAGGGCA	Actinopteri	Tetraodontiformes	Tetraodontidae	Chelonodontops	Chelonodontops patoca	1	5 data : 100% match, tree okay, mono group	✓	-	1	3	6360	0	0	0	0	0	0	0	0	0	0	0	0	0	0	0	0	0	0	0	0	0	0	0	0	0	0	0	0	0	0	0	0	38	0	0	0
a467a182f6b00d35430448605ac684ba	CACCGCGGTTATACGAAAGGCCCAAGTTGAAAAACATTCGGCGTAAAGGGTGGCTAAGGACCTATCCCAAACTAGAGCTAAATTTCTTCAAAGCTGTTATACGCTCATGAAAAGCAGAAAATCAACCACGAAAGTGGCTCTAATCACTCCTGACACCACGAAAGCTATGACA	Actinopteri	Labriformes	Labridae	Chlorurus	Chlorurus microrhinos	1	in the clade both 100% match with two species	-	-	1	1	5430	0	0	0	0	0	0	0	0	0	0	0	0	0	0	0	0	0	0	0	0	0	0	0	0	0	0	0	0	0	0	0	0	0	0	0	0
51cdeaa9a064e720d7c47308734e2783	CACCGCGGTTATACGAAAGGCCCAAGTTGAAAAACATTCGGCGTAAAGGGTGGCTAAGGACCTATTTCAAACTAGAGCTAAATTTCTTCAAAGCTGTTATACGCTCATGAAAACCAGAAAATCAACCACGAAAGTGGCTCTAATTACTCCTGACACCACGAAAGCTATGGCA	Actinopteri	Labriformes	Labridae	Chlorurus	Chlorurus spilurus	1	5 data : 100% match, tree ok, mono group, Western Central Pacific: from southern Japan to Queensland, east to the Pitcairn and Hawaiian islands.	✓	-	1	1	2372	0	0	0	0	0	0	0	0	0	0	0	0	0	0	0	0	0	0	0	0	0	0	0	0	0	0	0	0	0	0	0	0	0	0	0	0
812d24d126add4ac063d187ba3a720ae	CACCGCGGTTATACGAGAGGCTCAAGTTAACAGACAACGGCGTAAAGCGTGGTTAGGGAAATCTTTAAACTAAAGCCGAACACCCTCAGAGCTGTTAAACGCTTACGAGCTAAGAAGCCCCATTACGAAAGTAGCTTTATTTTACCTGACCCCACGAAAGCTGAGGAA	Actinopteri	Acanthuriformes	Pomacentridae	Chrysiptera	Chrysiptera cyanea	1	8 data : 2 major branch, 6 data : 100% match, clade ok, mono group	✓	-	1	1	4586	0	0	0	0	0	0	0	0	0	0	0	0	0	0	0	0	0	0	0	0	0	0	0	0	0	0	0	0	0	0	0	0	0	0	0	0
a00e92dca4405cb23017f2d6b95d32c1	CACCGCGGTTATACGAGAGGCTCAAGTTGACAGACAACGGCGTAAAGAGTGGTTAGGGAAAGTACTTAAACTAAAGCCGAACGTCCTCAAAGCTGTTGAACGCTTTCGAGTTAAGAAGCCCCCTTACGAAAGTAGCTTTATCCAACCTGACCCCACGAAAGCTGTGGAA	Actinopteri	Acanthuriformes	Pomacentridae	Chrysiptera	Chrysiptera glauca	1	5 data : 4-100% match, 1-1bpd, tree ok, mono group	✓	-	1	2	23716	0	0	0	0	0	0	0	0	0	0	0	0	0	0	0	0	0	0	0	0	0	0	0	0	0	0	0	0	0	0	0	0	0	0	0	0
1e8d5b447f5623272cc38098ce2cbdf8	CACCGCGGTTAGACGGGAGGCTCAAGTTGACAGACTACGGCGTAAAGCGTGGTTAGGGAAAAAATAATAAAACTAAAGCCGAACATCCTCAAAGCTGTTTAACGCTTCCGAGTTAAGAAGCCCCTTTACGAAAGTAGCTTTATTCAACCTGATCCCACGAAAGCTGAGGAA	Actinopteri	Acanthuriformes	Pomacentridae	Chrysiptera	Chrysiptera leucopoma	1	3 data : 1 data 100% match but this species aligned with Chrysiptera_brownriggii Allen et al. (2015), Chrysiptera brownriggii (Bennett 1828) is a species endemic to the Indian Ocean.	✓	-	1	3	30272	0	0	0	0	0	0	0	0	0	0	0	0	0	0	0	0	0	0	0	0	0	0	0	0	0	0	0	0	0	0	0	0	0	0	0	0
9a4cc7c2c452a7364e2d951cbd219169	CACCGCGGTTATACGAGAGGCTCAAGTTAACAGACAACGGCGTAAAGAGTGGTTAGGGAAATGTCTAAACTAAAGCCGAACGCCCTCAGAGCTGTCGAACGCTTCCGAGCTAAGAAGCCCCATTACGAAAGTAGCTTTATCTGACCTGACCCCACGAAAGCTGTGAAA	Actinopteri	Acanthuriformes	Pomacentridae	Chrysiptera	Chrysiptera rex	1	2 data : 100 match but the species also in another branch : sequences has KAUM voucher	✓	-	1	3	21496	0	0	0	0	0	0	0	0	0	0	0	0	0	0	0	0	0	0	0	0	1220	0	0	0	0	0	0	0	0	0	0	0	0	0	0	0
cfa16c234395b3a9efe8827e433c477c	CACCGCGGTTATACGGGATATGGCCCAAGTTGACAGCCTACGGCGTAAAGAGTGGTTAAGATAAAGGAAAATAATAAAGCCGAACACCCCTCATGCTGTTATACGCTATCAGGGATAAAGAAGCCCAATTACGAAAGTAGCTTTACCTCTTCCTCTGAACCCACGAAAGTTATGACA	Actinopteri	Centrarchiformes	Cirrhitidae	Cirrhitus	Cirrhitus pinnulatus pinnulatus	1	4 data : 1-100% match Cirrhitus pinnulatus pinnulatus mitochondrial gene for 12S rRNA, partial sequence, specimen_voucher: KAUM:I:62338, 3 data in other branch, all in the clade same species	-	-	1	3	7877	0	0	0	0	0	0	0	0	0	0	0	0	0	0	0	0	0	0	0	0	0	0	0	0	0	0	0	0	0	0	0	0	0	0	0	0
8f40a575bf6b9969cac7c82a412b61ac	CACCGCGGTTATACGAAAGACTCAAGCTGACAGACAACGGCGTAAAGCGTGGTTAAGAGTACAACAAACTAAAGCCGAACACCTTCTTAGCTGTTTAACGTATTTGAATATAAGAAGCACAATTACGAAAGTAGCTTTAAACCCCTGACCCCACGAAAGCTATGAAA	Actinopteri	Syngnathiformes	Syngnathidae	Coelonotus	Coelonotus leiaspis	1	1 data : 100% match, tree ok, mono group	✓	-	1	1	79	0	0	0	0	0	0	0	0	0	0	0	0	0	0	0	0	0	0	0	0	0	0	0	0	0	0	0	0	0	0	0	0	0	0	0	0
a4e1903160a7c2edee1adb68b857cf01	CACCGCGGTTATACGAGAGGCCCAAGTTGACAGAAACCGGCGTAAAGAGTGGTTAATATAACATAAACTAAAGCCGAACACCTTCAAGGCCGTTATACGTACCCGAAGACAGGAAGACCTCCAACGAAAGTGGCTTTAACCAAGATGAACCCACGAAAGCTAGGACA	Actinopteri	Gobiiformes	Gobiidae	Cryptocentroides	Cryptocentroides insignis	1	1 data : 100% match, tree ok, mono group	✓	-	1	2	10899	0	0	0	0	0	0	0	0	0	0	0	0	0	0	0	0	0	0	0	0	0	0	0	0	0	0	0	0	0	0	0	0	0	0	0	0
678eea95ce45c706dadad6d5c812243b	CACCGCGGTTATACGAGAGGCCCAAGTTGACAAAAATCGGCGTAAAGAGTGGTTAATAGAATATTAGACTAAAGCCGAACACCTTCTAAGCCGTTATACGCACCCGAAGGCAGGAAGACCCCCAACGAAAGTGGCTTTAATTAAAATGACCCCACGAAAGCTATGACA	Actinopteri	Gobiiformes	Gobiidae	Cryptocentrus	Cryptocentrus caeruleomaculatus	1	2 data : 100% match, tree ok, mono group	✓	-	1	3	14934	0	0	0	0	0	0	0	0	0	0	0	0	0	0	0	0	0	0	0	0	0	2798	0	0	0	0	0	0	0	0	0	0	0	0	0	0
d39419d0f8568b5845701499f02fa1b9	CACCGCGGTTATACGAGAGACCCAAGTTGACAGACAATCGGCGTAAAGAGTGGTTAAGTACAACATATCACTAAAGCCAAACACCTTCAAAGCTGTTATACGCACCCGAAGGTCAGAAGCCCAATCACGAAAGTGGCTTTAAACAAACTGAACCCACGAAAGCTAGGGCA	Actinopteri	Acanthuriformes	Acanthuridae	Ctenochaetus	Ctenochaetus striatus	1	4 data : 100 % match	-	-	1	8	74974	0	0	0	0	0	0	0	0	0	0	0	0	0	0	0	0	0	0	4353	0	4327	11728	0	0	0	0	0	0	0	0	0	0	0	0	0	0
012ca3f208f57d82a3567f71765f85e7	CACCGCGGTTATACGAGAGGCCCAAGTTGATAGCCACCGGCGTAAAGAGTGGTTAAGAGAACCCTGAAACTAAAGCTGAACACTCTCAAGACTGTTATACGTAGCCGAGAGCAAGAAGCCCCACTACGAAAGTGGCTTTAACCCTTCCGAACCCACGAAAGCTAGGAAA	Actinopteri	Atheriniformes	Atherinidae	Doboatherina	Doboatherina yoshinoi	1	2 data : 100 % match , Distribution: Western Pacific: Yaeyama Islands, Okinawa, Japan and Panay Island, Philippines. Habitat: brackish, marine. Not in fishbase	-	-	1	19	163840	0	0	0	0	0	0	0	0	0	0	0	0	0	0	21253	0	2979	0	0	0	0	0	0	0	0	0	0	0	0	0	0	0	0	0	4257	0
142c03b82d8809ea0f682b571d078b2a	CACCGCGGTTATACGAGAGGCCCAAGTTGATAAACACCGGCGTAAAGGGTGGTTAGTAACTTTATAAACTAAGGCCGAACCCCTTCAAGACCGTTATACGTACCCGAAGGCAGGAAGTCCCCCAACGAAAGTGGCTTTAATATATATGAACCCACAAAAGCTAAGATA	Actinopteri	Gobiiformes	Gobiidae	Drombus	Drombus sp.Kurokohaze	1*	clade branching belong to same species	✓	-	1	11	37292	0	0	0	0	0	0	0	0	0	0	0	0	0	0	0	2531	2161	0	1938	5101	2057	4996	0	0	0	0	0	0	0	0	0	0	0	0	0	0
1baa2e2dffd7e989b7c7baf445d5f9a9	CGCCGCGGTTATACGAGGGGCTCAAGTTGATGGCCCTCGGCGTAAAGAGTGGTTAAGAAATATAACACTAAAGCCAAACACCTTCATAGCTGTCATACGCACTTGAAGACAGGAAGACCTTCCACGAAAGTGGCTTTAAAAACTCTGAACCCACGAAAGCTAGGATA	Actinopteri	Gobiiformes	Eleotridae	Eleotris	Eleotris acanthopoma	1	tree okay, many data submitted although match with Eleotris_fusca 3 _Eleotris_sandwicensis but 1 data only each, Eleotris acanthopoma Bleeker, 1853 · unaccepted (worms)	✓	-	1	35	441660	0	0	0	0	2073	0	20506	21989	34997	71098	35252	23984	35388	30945	19392	11977	0	0	0	0	0	0	0	0	0	0	0	0	2036	13779	7456	1534	5183	10083	14233	11814
bf59ec51b1ad16df6dd94c1debc2885c	CGCCGCGGTTATACGAGGGGCTCAAGTTGATACTTCTCGGCGTAAAGGGTGGTTAAGAAACCTCAAACTAAAGCCAAACATCTTCAAAGCTGTCATACGCACCCGAAGAAATGAAGACCTATCACGAAAGTAGCTTTAAAAATTCTGACCCCACGAAAGCTAGGACA	Actinopteri	Gobiiformes	Eleotridae	Eleotris	Eleotris fusca	1	many data 100% match, tree ok, and mono group	✓	-	1	42	340766	0	0	0	0	16648	21108	12137	3178	10297	0	11241	10695	11511	11987	26423	22079	1513	752	0	0	0	0	0	0	0	0	0	3601	819	6785	1673	2408	1546	3931	11090	9814
1631f54ed426408de392f35e62e53fe0	CGCCGCGGTTATACGAGGGGCTCAAGTTGATATCTCTCGGCGTAAAGGGTGGTTAAGAAAATTCAAACTAAAGCCAAACATCTTCAAAGCTGTCATACGCACCCGAAGAAATGAAGACCTATCACGAAAGTAGCTTTAAAATTTCTGAACCCACGAAAGCTAGGACA	Actinopteri	Gobiiformes	Eleotridae	Eleotris	Eleotris melanosoma	1	6 data : 5- 1bpd and 1 data 100% match, clade has Bunaka_gyrinoides also in japan but 1 data only	✓	-	1	26	82935	0	0	0	0	0	0	4572	2534	4711	0	4527	3335	1135	1848	2799	1663	0	1223	0	0	0	0	0	0	0	0	0	0	1600	2395	407	3065	3388	2647	2374	868
776bb08923418042617b51466dd260b5	CACCGCGGTTATACGAGAGGCCCAAGTTGATAGACATCGGCGTAAAGAGTGGTTAAGTAACCCACCCCAACTAAAGCCGAACGCCTCCAAGACTGTAATACGTGTTCGGAGGTATGAAGCCCAACTACGAAAGTGGCTTTAAAAAAGCTGACCCCACGAAAGCTGGGAAA	Actinopteri	Mugiliformes	Mugilidae	Ellochelon	Ellochelon vaigiensis	1	5 data : 100 % match of the name, 1 data has 1bpd, tree ok mono group	✓		1	17	211415	0	0	0	0	0	0	0	0	0	0	0	0	0	0	4555	3251	4147	6539	0	5395	4760	0	0	0	0	0	0	0	0	0	0	0	0	0	0	0
c7ad48e69bc4204da31485d50a2659d8	CACCGCGGTTATACGAGAGGCCCGAGTTGATGGTCACCGGCGTAAAGAGTGATTATAGCATGTTAAAATAACTAAAGCCAAAGCCCTTCCCGGCTGTCATACGCACCCGAAGGCATGAGGCCCCTACACGAAAGTAGCTTTAACCACAAGACCCCTAGAACTCACGACAGCCAAGACA	Actinopteri	Elopiformes	Elopidae	Elops	Elops hawaiensis	1	4 data : 3-100% match, 1 data - Elops machnata -Indo-Pacific: Mossel Bay in South Africa, to the Red Sea and India, possibly to western Pacific	✓	-	1	2	5954	0	0	0	0	0	0	0	0	0	0	0	0	0	0	0	0	0	0	0	0	0	0	0	0	0	0	0	0	0	0	0	0	0	0	0	0
8adba9a9d659820f9ccf5a1e0b3a8103	CACCGCGGTTATACGAGAGACCCTAGTTGATTTAAACGGCGTAAAGAGTGGTTATGGAAATTTTTTATAAAGTGGAAAACCCCTTAAACTGTTATACGCACCCGGGGGTCAGAACCCCTCGCACGAAAGTAACTTTATTAACGTCAACCAGAACCCACGAAAGCCAGGGTA	Actinopteri	Clupeiformes	Engraulidae	Encrasicholina	Encrasicholina heteroloba	1	7 data : 6-the cand species, one data is Encrasicholina_devisi - but no record in the based referen_SW97, mono group, tree ok	-	-	1	1	812	0	0	0	0	0	0	0	0	0	0	0	0	0	0	0	0	0	0	0	0	0	0	0	0	0	0	0	0	0	0	0	0	0	0	0	0
133ad752a7d03bd2f33edff67be7e396	CACCGCGGTTATACGAGAGACCCTAGTTGATCTCAACGGCGTAAAGAGTGGTTATGGAGTTTTTTTACTAAAGTGGAAGACCCCTCAAACTGTTATACGCACCCGGGGGTTAGAACCCCTTACACGAAAGTAGCTTTATTAGTGTCCACCAGAACCCACGAAAGCCAGGGTA	Actinopteri	Clupeiformes	Engraulidae	Encrasicholina	Encrasicholina punctifer	1	6 data : 100% match; KAUM:I:60438, SW99, CBM:ZF:14731, tree ok, mono group, this is Buccaneer anchovy	-	-	1	1	2469	0	0	0	0	0	0	0	0	0	0	0	0	0	0	0	0	0	0	0	2469	0	0	0	0	0	0	0	0	0	0	0	0	0	0	0	0
6cca8e46a95b7d70350d19e92bde3fdd	CACCGCGGTTATACGAGAGGCCCAAGTTGATAGCACTCGGCGTAAAGGGTGGTTAGACCAGACTTAAACTAAAGCCGAACCCTCTCAGAGCTGTTATACGCACCCGAGAGGAAGAAGCCCCTCACGAAAGTAGCTTTAATATCTTTGACCCCACGGAAGCTGTGAAA	Actinopteri	Blenniiformes	Tripterygiidae	Enneapterygius	Enneapterygius fuscoventer	1	1 data : 100% match, tree ok, mono group	-	-	1	1	64	0	0	0	0	0	0	0	0	0	0	0	0	0	0	0	0	0	0	0	0	0	0	0	0	0	0	0	0	0	0	0	0	0	0	0	0
1a53c18d3ecf2daa737c01a3180106e3	CACCGCGGTTATACGAGAGGCCCAAGTTGATTAAATCCCGGCGTAAAGCGTGGTTAGATAGAAATACAACTAAAGCCGAATACCTCCAGAGCTGTTATACGTACTCGGGGGACAGAAGACCCTTAACGAAGGTAGCTTTAATCTTTTTGACCCCACGAGAGCTGTGAAA	Actinopteri	Blenniiformes	Tripterygiidae	Enneapterygius	Enneapterygius mirabilis	1	in the clade only one data of this candidate species	-	-	0.994083	2	17471	0	0	0	0	0	0	0	0	0	0	0	0	0	0	0	0	0	0	0	0	0	0	0	0	0	0	0	0	0	0	0	0	0	0	0	0
7d3125a67090a0813a9dc6c5b44e7f9a	CACCGCGGTTATACGAGAGGCCCAAGTTGATAAATATTCGGCGTAAAGAGTGGTTAAGTTGATATTAGACTAAAGCTGAAACCCCCTCAAAGCTGTTATACGTACTCGAGGATAAGAAGCACTAACACGAAAGTAGCTTTAAAACTCCTGACTCCACGAAAGCTGTGAAA	Actinopteri	Blenniiformes	Tripterygiidae	Enneapterygius	Enneapterygius olivaceus	1	1 data : 100% match, tree ok, mono group	-	-	1	2	22158	0	0	0	0	0	0	0	0	0	0	0	0	0	0	0	0	0	0	0	0	0	0	0	0	0	0	0	0	0	0	0	0	0	0	0	0
8ea217c033a1c90d0a9f589ec6cc6cf0	TACCGCGGTTATACGAGAGGCCCAAGTTGACAAGCTCCGGCGTAAAGCGTGGTTAAGGAGCAACAAACACTAAGGCCGAACGCTTACTAGGCTGTTATACGTTTCCGAAAGTAAGAAGCACATTCACGAAAGTAGCTTTATATTACCTGAACCCACGAAAGCCAAGGCA	Actinopteri	Perciformes	Epinephelidae	Epinephelus	Epinephelus coeruleopunctatus	1	2 data : 100% match - 1 , other 1bp all same species in the clade	✓	-	1	1	5724	0	0	0	0	0	0	0	0	0	0	0	0	0	0	0	0	0	0	5724	0	0	0	0	0	0	0	0	0	0	0	0	0	0	0	0	0
ed7de13eae5aedc8c0bd989893cfa83d	TACCGCGGTTATACGAGAGGCCCAAGTTGATAAGCTCCGGCGTAAAGCGTGGTTAAGGAAGAAAATACACTAAAGCCGAACGCTTGCTAGGCTGTTATACGCTTACGAAAGTAAGAAGCACACTCACGAAAGTGGCTTTATTACACCTGAACCCACGAAAGCCAAGATA	Actinopteri	Perciformes	Epinephelidae	Epinephelus	Epinephelus hexagonatus	1	3 data : 100% match, tree ok, mono group	-	-	1	5	50120	0	0	0	0	0	0	0	0	0	0	0	0	0	0	0	0	0	0	0	0	0	0	0	0	0	0	0	0	0	0	0	0	0	0	0	0
06c950ad28b6fc4cc21e95d3062278ea	TACCGCGGTTATACGAGAGACCCAAGTTGACAGGCTCCGGCGTAAAGCGTGGTTAAGGAATAACAAACACTAAAGCCGAACGCTTACTAGGCTGTTATACGCTTACGAAGGTAAGAAGCACACCCACGAAGGTGGCTTTATTTCCCCTGAACCCACGAAAGCCAAGACA	Actinopteri	Perciformes	Epinephelidae	Epinephelus	Epinephelus macrospilos	1	1 data 100% match, tree ok, mono group	-	-	1	1	7596	0	0	0	0	0	0	0	0	0	0	0	0	0	0	0	0	0	0	0	0	0	0	0	0	0	0	0	0	0	0	0	0	0	0	0	0
69d08aaa39fc5f9715bcce2214546ffe	TACCGCGGTTATACGAGAGGCCCAAGTTGATAAGCCCCGGCGTAAAGCGTGGTTAAGGAACAAGACATACTAAAGCCGAACGCTTACTAGGCTGTTATACGCTTACGAAAGTAAGAAGCCCATCCACGAAGGTGGCTTTATTACACCTGAACCCACGAAAGCCAAGATA	Actinopteri	Perciformes	Epinephelidae	Epinephelus	Epinephelus melanostigma	1	1 data : tree ok, mono group	-	-	1	5	34050	0	0	0	0	0	0	0	0	0	0	0	0	0	0	0	0	0	0	0	0	0	0	0	0	0	0	0	0	0	0	0	0	0	0	0	0
100e39994beb76c388f78579fccd91a9	CACCGCGGTTATACGAGAGACCCAAATTGACAATACCCGGCATAAAGTGTGGTTAAGAACTCAAATAAATAAGGCCGAACTCTTACAAAGCTGTTATACGCAACCGAAAGAAAGAATACCAATAACGAAAGTAGCCTTACTTAATCCGAACCCACGAAAGCCAGGAAA	Actinopteri	Chaetodontiformes	Leiognathidae	Eubleekeria	Eubleekeria splendens	1	1 data : tree ok, mono group, Current status: Valid as Eubleekeria splendens (Cuvier 1829). Leiognathidae: Gazzinae. Distribution: Red Sea; Indo-West Pacific: East Africa, Persian Gulf, Madagascar and Mascarenes (La Réunion, Mauritius, Rodrigues) east to Philippines and Fiji, north to Tosa Bay (southern Japan), south to Kimberley (Western Australia), Queensland (Australia) and New Caledonia. Habi…	✓	-	0.964286	1	484	0	0	0	0	0	0	0	0	0	0	484	0	0	0	0	0	0	0	0	0	0	0	0	0	0	0	0	0	0	0	0	0	0	0	0	0
04c1c9e83d6629c2bc6bb7bf9b8da6a1	CACCGCGGTTATACGAGAGGCCCAAGTTGATAAATGCCGGCGTAAAATGTGGTTAATATAACATTAAACTAAAGCTAAACACCTTCAAAGCTGTTATACGCACCCGAAGACAGGAAGTACTTCCACGAAAGTGGCTTTATAAATTATTACTCCACGAAAGCTAGGACA	Actinopteri	Gobiiformes	Gobiidae	Eutaeniichthys	Eutaeniichthys gilli	1	3 data : 2- 100% match, 1-1bpd, mono group, tree ok	-	NT	0.982143	23	115111	0	0	0	0	0	0	0	0	0	4702	3449	1743	836	0	0	0	0	0	0	0	0	0	0	0	0	0	0	0	0	0	489	1825	1058	0	2428	0
16f8a051e2c805ac070d378e6bd2cd6e	CACCGCGGTTATACGAGAGGCCCAAGTTGACAGACACCGGCGTAAAGCGTGGTTAAGGTAAACTAAAACTAAAGCCGAATACCTTCAGGGCAGTTATACGCATCCGAAGGCACGAAGCCCCACCACGAAAGTGGCTTTATGACCCCTGACCCCACGAAAGCTATGACA	Actinopteri	Scombriformes	Scombridae	Euthynnus	Euthynnus affinis	1	9 data : 7- 100% match, 2- Euthynnus lineatus but Eastern Pacific: off San Simeon, California, USA southward to the Galapagos Islands and northern Peru. Two stray specimens collected in the Hawaiian Islands.	-	-	1	6	61246	0	0	0	0	0	0	0	0	0	0	0	0	0	0	0	0	0	0	0	0	0	0	0	0	0	0	0	0	0	0	0	0	0	0	0	0
16abd54a7f33f85acb0d1637a2d296ae	CACCGCGGTTAGACGAAGGGCCCAAGTTGATGAAATTCGGCGTAAAGGGTGGTTAGTGCTCACAGCAACTAAAGCTAAACGCCTTTGCAACCGTATAAAGTCCATCAAGGACAGAGACCCTTCGACGAAAGTAGCTTTAATTCACACGACTCCACGAAAACTAAGAGA	Actinopteri	Gobiiformes	Gobiidae	Eviota	Eviota fasciola	1	1 data : 100% match, tree ok; mono group	-	-	0.982143	1	468	0	0	0	0	0	0	0	0	0	0	0	0	0	0	0	0	0	0	0	0	0	0	0	0	0	0	0	0	0	0	0	0	0	0	0	0
5846d72a85eb57e31e3b544451ed7a97	CACCGCGGATACACGGGCGGGCCCAAGTCGACAAAACTCGGCGTAAAGTGTGGTTAATAAAAATTTTCAACTAAAGCCAAACAACCTCAAGGCTGTATAAAGCATATGAGGACTGGAAGACCCCCCACGAAAGTGGCTTTAATAACTATGACGCCACGAAAGCTAGGGAA	Actinopteri	Gobiiformes	Gobiidae	Eviota	Eviota japonica	1	2 data : 100 match with japonica and queensalndica, both occurred in Ryukyu island, sister group; but E. japonica existed in Suzuki's record	✓	-	1	6	30473	0	0	0	0	0	0	0	0	0	0	0	0	0	0	0	0	0	0	0	0	0	7255	0	0	0	0	0	0	0	0	0	0	0	0	0	0
573ddff45ba6d8fff0943de89de81bf6	CACCGCGGTTATACGAGGGGCCCAAGCTGACAGAACTCGGCGTAAAGCGTGGTTAATGAACGCCTCACTAGGGCCAAACAACTTCAGAGCCGTTAAAAGCTTATGAAACCAGGAAAACCTGCGACGAAAGTGGCCTTAAACATATGATCCACGAAAGCTAGGGCA	Actinopteri	Gobiiformes	Gobiidae	Eviota	Eviota occasa	1	1 data : 100% match, Valid as Eviota occasa Greenfield, Winterbottom & Suzuki 2014. Gobiidae: Gobiinae. Distribution: Western Pacific: Palau and Ryukyu Islands (Japan). Habitat: marine.	-	-	1	1	4110	0	0	0	0	0	0	0	0	0	0	0	0	0	0	0	0	0	0	0	0	0	0	0	0	0	0	0	0	0	0	0	0	0	0	0	0
f5db79231e27db2dddcd06d9817ae3a0	CACCGCGGTTATACGAGCTGGGCCCAAGCTGACAGAATTCGGCGTAAAGGGTGGTTAATGGTCTCTTTACTAAAGCCAAACATCTTCAGAGCTGTCATAAGCCCACGAAGACAGGAAGCCCTCCTACGAAGGTGGCTTTAAAACTTATGACCCCACGAAAGCTAGGAAA	Actinopteri	Gobiiformes	Gobiidae	Eviota	Eviota prasina	1	3 data 100 % match, belong to the species clade, tree ok, mono group	-	-	1	1	11522	0	0	0	0	0	0	0	0	0	0	0	0	0	0	0	0	0	0	0	0	0	11522	0	0	0	0	0	0	0	0	0	0	0	0	0	0
bbfb93939815a98dcaccf81242a34d84	CACCGCGGTTATACGAGAGGCCCGAGTTGACAAAACCGGCGTAAAGAGTGGTTAATAGTTTGTAAACTAAAGCCGAACACCTTCAAGACCGTTATACGCATCCGAAGGCAGGAAGACCTCCAACGAAAGTGGCTTTAACCTCATATGAACCCACGAAAGCTAAGGCA	Actinopteri	Gobiiformes	Gobiidae	Exyrias	Exyrias puntang	1	7 data : 6- 100% match and 1-data bpd, tree ok, mono group	✓	-	1	4	13021	0	0	0	0	0	0	0	0	0	0	0	0	0	0	0	0	0	0	0	0	0	0	0	0	0	0	0	0	0	0	0	0	0	1258	0	0
e1d5fc3a140c6002faefb1e8d98d4c64	CACCGCGGTTATACGAGAGGCCCAAGTTGACAAACACCGGCGTAAAGAGTGGTTAATAAAACATAAACTAAGGCTGAACACCTTCAAAGCCGTCATACGCTCCCGAAGGCAGGAAGTCCTCCAACGAAAGTGGCCTTAACAAATTATGAACCCACGAAAGCTAGGACA	Actinopteri	Gobiiformes	Gobiidae	Favonigobius	Favonigobius melanobranchus	1	2 data : 100% match	-	-	1	25	420562	0	0	0	0	0	0	0	0	0	0	0	0	0	0	2094	0	6560	32433	5516	4610	8968	17075	0	0	0	0	0	0	0	0	0	0	0	0	0	0
91358f57b9f55657ad5f31d2c08bf245	CACCGCGGTTATACGAGAGGCCCAAGTTGACAGACACCGGCGTAAAGAGTGGTTAATAAAATTTAAACTAAAGCCGAACACCTTCAAGACCGTCATACGTACCCGAAGACAGGAAGACCCCCAACGAAAGTGGCTTTAACATAGTATGAACCCACGAAAGCTAAGACA	Actinopteri	Gobiiformes	Gobiidae	Favonigobius	Favonigobius reichei	1	4 data : 3- 100% match, 1- is 1 bpd	✓	-	1	13	142881	0	0	0	0	0	0	0	0	0	0	0	0	0	0	0	0	0	5698	0	0	0	0	0	0	0	0	0	0	0	0	748	0	0	0	0	0
6aa29a28b8262e17169897d7d75512ee	CACCGCGGTTATACGAGAGGCTCAAGTCGACAGACGACGGCGTAAAGAGTGGTTAAGGAAAACATTTAACTAAAGCGGAACACCCTCATAGCTGTTATACGCTTCCGAGGGCATGAACCCCAACTACGAAGGTGGCTTTACACTACCTGAACCCACGAAAGCTAAGAAA	Actinopteri	Carangiformes	Carangidae	Ferdauia	Ferdauia ferdau	1	4 data : 100 % match: Indo-Pacific: Red Sea and East Africa (to Port Elizabeth, South Africa, Ref. 3197) to the Hawaiian Islands. Distribution: widely distributed in Indo-Pacific, from East Africa to Hawaii, north to southern Japan. Remarks: occurring in coastal waters. Feeds mainly on crustaceans, mollusks, and fish. Marketed :: there is record https://www.godac.jamstec.go.jp/bismal/j/view/90059…	-	-	1	2	15144	0	0	0	0	0	0	0	0	0	0	0	0	0	0	0	0	0	0	0	0	0	0	0	0	0	0	0	0	0	0	0	0	0	0	0	0
001eec24c9f62f14667116e10e1670dd	CACCGCGGTTATACGAGAGGCCCAAGCTGACAGTCACCGGCGTAAAGAGTGGTTAATTACATTACAATACTGAAGCCGAACATCTCCAAAGCTGTATAACGCACTCGGAGACATGAAGAACAACCACGAAAGTAGCTTTATACTCTTTTGAACCCACGAAAGCTAGGAAA	Actinopteri	Kurtiformes	Apogonidae	Fibramia	Fibramia amboinensis	1	6 data : 3 - 100% match, the rest ar branching, but all same species in the clade, mono group, tree ok	✓	-	1	22	265368	0	0	0	0	0	0	0	0	0	5658	30921	22057	23405	15977	16417	6225	0	0	0	0	0	0	0	0	0	0	0	0	0	2104	2201	292	14499	25342	30831	37366
0ff1f97d8d08b3a3e1f407dff224fea1	CACCGCGGTTATACGAGAGGCCCAAGTTGATAGCCTACGGCGTAAAGAGTGGTTAAGATGTCTAATTTATTAAAGCCGAATGCCCCCAAAGCTGTTATACGCTTCCGGAGGTAAGAAGAACCACCACGAAAGTGGCTTTATGTGATCTGAACCCACGAAAGCTAGGAAA	Actinopteri	Syngnathiformes	Fistulariidae	Fistularia	Fistularia commersonii	1	8 data: 100% match, tree ok, mono group, sp conc	✓	-	1	1	1026	0	0	0	0	0	0	0	0	0	0	0	0	0	0	0	0	0	0	0	0	0	0	0	0	0	0	0	0	0	0	0	0	0	0	0	0
99b63b2a2260fc9a02ba0bb1b69e7f0a	CACCGCGGTTATACGAGAGGCCCGAGTTGACAGCTACCGGCGTAAAGCGTGGTTAAGGCCCAACCAGAAACTAAAGTCGAACTCCTTCAAGGCCGTTTAACGTGTTCGAAACGGAGAAGCCCAACTACGAAAGTGACTTTACAAACCTGACCCCACGAAAGCTATGGCA	Actinopteri	Gerreiformes	Gerreidae	Gerres	Gerres erythrourus1	1	1 data : 100% match CBM:ZF:19213, but in othe clade of G. erythrourous, other data 7-8 bpd, intraspecific mutation but tree ok	✓	-	1	51	775820	0	0	0	0	0	0	0	0	11877	31719	20771	21862	19228	9351	24765	20652	757	2416	51484	25982	9642	11197	0	0	0	0	0	0	0	0	5926	3715	4149	22430	9076	6570
a187f0aff70bcd3c378b0e2704a32c6c	CACCGCGGTTATACGAGAGGCCCAAGTTGACAACTATCGGCGTAAAGCGTGGTTAAGGCCCAACTGAAAACTAAAGTCGAACTCCTTCAAGACCGTTTAACGTGTTCGAAACGGAGAAGCCCAACTACGAAAGTGACTTTACCAACCTGACCCCACGAAAGCTATGGCA	Actinopteri	Gerreiformes	Gerreidae	Gerres	Gerres erythrourus2	1	1 data : 100% match, branching but clade ok, this sequence has same sample	✓	-	1	2	7666	0	0	0	0	0	0	0	0	0	0	0	0	0	0	0	0	0	0	0	0	0	0	0	0	0	0	0	0	0	0	0	0	0	0	0	0
f6eaeee407246064653a97635b86cbfb	CACCGCGGTTATACGAGAGGCCCAAGTTGACAGCTACCGGCGTAAAGCGTGGTTAAGGCGTGACTATTACTAAAGTCGAACTCCTTCAAGACCGTTGAACGTATTCGATACGGAGAAGCCCAACTACGAAAGTGACTTTACAAACCTGACCCCACGAAAGCTATGGCA	Actinopteri	Gerreiformes	Gerreidae	Gerres	Gerres filamentosus	1	4 data : 100% match, tree ok, mono group	✓	-	1	28	282858	0	0	0	0	0	0	5436	0	0	9975	13206	6963	2518	3677	7267	0	0	5575	0	7197	0	0	0	0	0	0	0	0	2342	0	2054	1901	7201	8245	7168	14511
730bdaa7b80e23648a73fffdf860aaab	CACCGCGGTTATACGAGAGGCCCAAGTTGACAACTCCCGGCGTAAAGCGTGGTTAAGGTGAACCAAGACTAAAGTCGAACTCCTTCAAGGCCGTTTAACGTGTTCGAAACGGAGAAGCTCAACTACGAAAGTGACTTTACAAACCTGATCCCACGAAAGCTATGGCA	Actinopteri	Gerreiformes	Gerreidae	Gerres	Gerres longirostris	1	2 data : 100% match CBM:ZF:2010, KAUM:I:99318, tree ok mono group	✓	-	1	35	416091	0	0	0	0	0	0	0	0	0	0	6627	2672	214	0	16184	6600	6998	5823	19298	3324	1943	25037	0	0	0	0	0	0	0	0	0	0	463	1547	10342	14136
0fed7647ccfbf82f92b15f0206b760e8	CACCGCGGTTATACGAGAGGCCCAAGTTGACAGCCCCCGGCGTAAAGCGTGGTTAAGGCCCAACAAAGACTAAAGTCGAACTCCTTCAAGGCCGTTTAACGTGTTCGAAACGGAGAAGCTCAACTACGAAAGTGACTTTACAAACCTGACCCCACGAAAGCTATGGCA	Actinopteri	Gerreiformes	Gerreidae	Gerres	Gerres oblongus	1	1 data : 100% match, tree ok, mono group	-	-	1	4	9678	0	0	0	0	0	0	0	0	0	0	0	0	0	0	0	0	2682	0	0	0	0	0	0	0	0	0	0	0	0	0	0	0	0	0	0	0
fbf9ae33524776820880d753382831d0	CACCGCGGTTACACGAAAGGCCCAAGTTGACAGCCATCGGCGTAAAGCGTGGTTAGGGCCCTACCAAAAACTAAAGTCGAACTCCTTCAAGACCGTTTAACGTGTTCGAAACGGAGAAGCACAGCTACGAAAGTAACTTTATATACCTGACTCCACGAAAGCTAAGGTA	Actinopteri	Gerreiformes	Gerreidae	Gerres	Gerres shima	1	3 data : 1-100% match, 2 -1bpd, mono group, tree ok	-	-	1	1	715	0	0	0	0	0	0	0	0	0	0	0	0	0	0	0	0	715	0	0	0	0	0	0	0	0	0	0	0	0	0	0	0	0	0	0	0
6dd495c498e9cc6cadc58dcd0c1dc4b2	CACCGCGGTTATACGAGAGGCTCAAGTTGATAGCCACCGGCGTAAAGAGTGGTTAAGAGAACCCATACTAAAGCCGAACATTTTCAAGGCTGTTATACGCACCCGAAAATATGAAGCACCCCCACGAAAGTGGCTTTAACCCTTCTGAACCCACGAAAGCTAGGACA	Actinopteri	Gobiiformes	Eleotridae	Giuris	Giuris tolsoni	1	3 data : 100% match, tree ok mono group, Current status: Valid as Giuris tolsoni (Bleeker 1854). Eleotridae: Eleotrinae. Distribution: Eastern Indian Ocan, western Pacific: Nicobar Islands (India) and Indonesia east to Philippines, north to Taiwan and southern Japan. Habitat: freshwater, brackish, marine.	✓	-	1	22	124662	0	0	0	0	0	0	5824	2626	4817	25714	0	1785	6023	1929	2460	3153	0	1592	0	0	0	0	0	0	0	0	0	0	2788	0	0	0	1667	3422	7651	19088
3b06087f2fa2738a3a4267421ebe156a	CACCGCGGTTATACGAGAGGCCCAAGTTGATAGCCCCCGGCGTAAAGAGTGGTTAAATTAACTGTAAACTAGAGCCGAATATCTTCAAAGCCGTCATACGCACATTGAAGACAAGAAGCCCACTAACGAAAGTGGCTTTAAATACTATTGAACCCACGAAAGCTAGGATA	Actinopteri	Gobiiformes	Gobiidae	Glossogobius	Glossogobius circumspectus	1	1 data : 100% match, tree ok, mono group, Asia and Oceania: Thailand, Philippines, Malaysia, Indonesia and New Guinea. Also known from Japan (Ref. 96269).	✓	-	1	1	1613	0	0	0	0	0	0	0	0	0	0	0	0	0	0	0	0	0	0	0	0	0	0	0	0	0	0	0	0	0	0	0	0	0	1613	0	0
1ace0f7229b679779cd72d7a2bc3df25	CACCGCGGTTATACGAGAGGCCCGAGTTGATAAACATCGGCGTAAAGAGTGGTTAATTTAATTGTAGACTAAAGCTAAACACCTTCAAGGCTGTTATACGCACCCGAAGACAGGAAGCCCAACCACGAAAGTAGCTTTATACAGTATTGACTCCACGAAAGCTAGGACA	Actinopteri	Gobiiformes	Gobiidae	Glossogobius	Glossogobius illimis	1	3 data : clade is branching, this sequence aligned to 1 data, mono group	✓	-	1	14	70557	0	0	0	0	3321	0	5481	0	4483	17142	0	0	1848	0	0	0	0	0	0	0	0	0	0	0	0	0	0	0	0	5581	0	2497	0	0	4511	3164
ba6ab836c4b7b256003125524a6aa99d	CACCGCGGTTATACGAGAGGCCCGAGTTGACGATTACCGGCGTAAAATGTGGTTATTACAGTATTTCACTAAAGCTAAACATCTTCAAAGCTGTTATATGCTCTCGAAGACAGGAAAATCTCCCACGAAAGTGGCTTTAATATCTATGTACCACGAAAGCTAGGAAA	Actinopteri	Gobiiformes	Gobiidae	Gnatholepis	Gnatholepis cauerensis	1	in the clade either Gnatholepis anjerensis or cauerensis both in Japan, sister group; but Gnatholepis_cauerensis existed in Suzuki's record	✓	-	1	2	31513	0	0	0	0	0	0	0	0	0	0	0	0	0	0	0	0	0	0	0	0	0	0	0	0	0	0	0	0	0	0	0	0	0	0	0	0
38225797a2b0b88915759f61bd02ce39	CACCGCGGTTAGACGAGAGACCCAAGTGGATAGCCCTCGGCGTAAAGAGTGGTTAAGATAATTTTAAACTAAGGCCAAACGACTTTTTAGCTGTTATACGCGCGAGAAGACATGAAGCCCAACTACGAAAGTGGCCTTAAACCCCTGACCCCACGAAAGCTAGGACA	Actinopteri	Labriformes	Labridae	Gomphosus	Gomphosus varius	1	3 data : 100% match, tree ok, mono group	-	-	1	1	1736	0	0	0	0	0	0	0	0	0	0	0	0	0	0	0	0	0	0	0	0	0	0	0	0	0	0	0	0	0	0	0	0	0	0	0	0
e16688067d60b855174dc77dd547e58d	AACCGCGGTTATACGAGGGACCCAAATTGATAAATCACGGCGTAAAGTGTGATTAGAGGCAAACCAAACTAGAGCCAAATACCCCTTATGCAGTCATACGCCATAGGGGTCACGAAGACCAACAACGAAGGTGGTTCTATAAAACTTGAACTCACGACAGCTAGGACA	Actinopteri	Anguilliformes	Muraenidae	Gymnothorax	Gymnothorax buroensis	1	5 data : 100% match, tree ok, mono group	-	-	1	1	2433	0	0	0	0	0	0	0	0	0	0	0	0	0	0	0	0	0	0	0	0	0	0	0	0	0	0	0	0	0	0	0	0	0	0	0	0
78b32bff6576aa9fd11b5aa773435898	AACCGCGGTTATACGAGAGGCCCAAATTGACGCATCACGGCGTAAAGTGTGATTAGAGACAAACCCAAAATAGAACCAAACACCCCCTATGCTGTCATACGCCATGGGGGTTACGAAGACCAACAACGAAAGTGGTTCTATAAACCTTGAACTCACGACAGCTAAGATA	Actinopteri	Anguilliformes	Muraenidae	Gymnothorax	Gymnothorax flavimarginatus	1	1 data : 100 % match but in the clade, it is 1 bpd with G. flavimarginatus ; > 98.5	-	-	1	1	11755	0	0	0	0	0	0	0	0	0	0	0	0	0	0	0	0	0	0	0	0	0	11755	0	0	0	0	0	0	0	0	0	0	0	0	0	0
b31d2ba489f36558af89880d6311f8ad	CACCGCGGTTATACGAGCGGCTCAAGTTGATTTACTACGGCGTAAAGTGTGATTAGAGAAAAACCTAAACTAAAGCCAAACACCCCCTATACTGTCATACGCCATGGGGAGCATGAAGCCCAACAACGAAGGTGGCTTTATAAAACTTGAACTCACGACAGCTAAGGTA	Actinopteri	Anguilliformes	Muraenidae	Gymnothorax	Gymnothorax polyuranodon	1	1 data : 100% match, tree ok, mono group	-	-	1	1	2159	0	0	0	0	0	0	0	0	0	0	0	0	0	0	0	0	0	0	0	0	0	0	0	0	0	0	0	0	0	0	0	0	0	0	0	0
10f1ac5e7758a4113683894d9dcca393	AACCGCGGTTATACGAGAGACCCAAATTGATGTAGCACGGCGTAGAGTGTGATTAGAGAAAAGCTCAAACTAAAGCCAAATACCCTTTATGCTGTCATACGCCATGAGGGTCACGAAGCCCAACGACGAAAGTGGCTTTATAATTCTTGAACTCACGACAGCCAGGGCA	Actinopteri	Anguilliformes	Muraenidae	Gymnothorax	Gymnothorax thyrsoideus	1	2 data : 100% match, tree ok, mono group	✓	-	1	1	4915	0	0	0	0	0	0	0	0	0	0	0	0	0	0	0	0	0	0	0	0	0	0	0	0	0	0	0	0	0	0	0	0	0	0	0	0
b9cbb62915a39727fb1984026d7091ec	CACCGCGGTTATACGAGAGACCCAAGTCGATGGCCTTCGGCGTAAAGCGTGGTTAGGAGACAACTAAAACTAAAGATGAACGGTTTCATAGCTGTTATACGCTCATGAAAATCTGAAAATCAACTACGAAAGTGACTTTAAAAACCTGATCCCACGAAAGCTATGGCA	Actinopteri	Labriformes	Labridae	Halichoeres	Halichoeres argus	1	2 data : 1-100 % match, 1 (3bpd), tree ok, mono group	✓	-	1	1	13742	0	0	0	0	0	0	0	0	0	0	0	0	0	0	0	0	0	0	0	0	13742	0	0	0	0	0	0	0	0	0	0	0	0	0	0	0
5350a5f194cafad15f29d5bea5621efb	CACCGCGGTTATACGAGAGACCCAAGTAGATGGCTTTCGGCGTAAAGAGTGGTTAAGAGAAACCCACAACTAAAGAAGAACGACCTCCGAGCTGTTATACGCATATGAAAGTACGAAAATCATCCACGAAAGTGACTTTAAGACCCTGAACCCACGAAAGCTATGCCA	Actinopteri	Labriformes	Labridae	Halichoeres	Halichoeres margaritaceus	1	4 data : only 1 data 100 % match while the rest 2-3 bpd of the candidate species, might be intraspecific mutation	-	-	1	1	1265	0	0	0	0	0	0	0	0	0	0	0	0	0	0	0	0	0	0	0	0	0	1265	0	0	0	0	0	0	0	0	0	0	0	0	0	0
1b401eb3acbf4d0fd1714071559135e8	CACCGCGGTTATACGAGAGACCCAAGTAGATGGCTTTCGGCGTAAAGAGTGGTTAAGAAAAAACCAAAACTAAAGAAGAACGACCTCAAAGCTGTTATACGCGTATGAAAGTACGAAAATCAACCACGAAAGTGACTTTAAAACCCTGAACCCACGAAAGCTATGCCA	Actinopteri	Labriformes	Labridae	Halichoeres	Halichoeres miniatus	1	1 data : 100% match, tree ok, mono group	✓	-	1	1	320	0	0	0	0	0	0	0	0	0	0	0	0	0	0	0	0	0	0	0	0	0	320	0	0	0	0	0	0	0	0	0	0	0	0	0	0
765b360ae210871303246cebb402aca0	CACCGCGGTTATACGAGAGACCCAAGTAGATGGCCCTCGGCGTAAAGAGTGGTTAAGAGAAACCTAAAACTAAAGAAGAACGACCTCCGAGCTGTTATACGCATATGAAAGTACGAAGATCAACCACGAAAGTGACTTTAAAACCCTGAACCCACGAAAGCTATGCCA	Actinopteri	Labriformes	Labridae	Halichoeres	Halichoeres nebulosus	1	1 data : 100% match, tree ok, mono group, Indo-West Pacific: throughout the tropical and subtropical Indian Ocean including the Red Sea.	✓	-	0.982143	2	859	0	0	0	0	0	0	0	0	0	0	0	0	0	0	0	0	0	0	0	0	0	0	0	0	0	0	0	0	0	0	0	0	0	0	0	0
45f7c35bd5c0cae81a3d97c1968a021d	CACCGCGGTTATACGAGGGACCCAAGTTGATAGTCTTCGGCGTAAAGAGTGGTTAAGGGTTTTTACAAAACTAAAGCTAAACGACTTCAAAGCTGTTATACGCGCATGAAGATACGAAACCCAACCACGAAAGTGACTTTAAACCCCCTGACTCCACGAAAGCTATGGAA	Actinopteri	Labriformes	Labridae	Halichoeres	Halichoeres trimaculatus	1	1 data : 100 % match, MParis536; 3 specimens - 2bpd	✓	-	1	2	964	0	0	0	0	0	0	0	0	0	0	0	0	0	0	0	0	0	0	0	0	0	0	0	0	0	0	0	0	0	0	0	0	0	0	0	0
14bdd5f2a61ff1966bc6560c00085912	CACCGCGGTTATACGAGAGACCCAAGTTGACAGGCTTTCGGCGTAAAGAGTGGTTAGACTAGAAATAAACTAAAGCCGAAACCCCCTCAGAACTGTTATACGTACCCGAGGGTAAGAAGTTCCCTTACGAAAGTAGCTTTAACACTCTTGACTCCACGAAAGCTGTGAAA	Actinopteri	Blenniiformes	Tripterygiidae	Helcogramma	Helcogramma fuscipectoris	1	1 data : 100% match, tree ok, mono group	-	-	1	3	36550	0	0	0	0	0	0	0	0	0	0	0	0	0	0	0	0	0	0	0	0	0	0	0	0	0	0	0	0	0	0	0	0	0	0	0	0
afd101da87018fabfe94868ecfb587af	CACCGCGGTTATACGAGGGGCCCAAACTGATAATCTACGGCGTAAAGAGTGGTTATGGGAACAAGAAACTAGAGCTAAAGAGCCCCCGGGCAGTTAAAAGCATTCCGGCCGTTCGAACCACAATTACGAAAGTAGCTCTAACCCCTTCCACCAGATTCCACGACAGCTGAGGAA	Actinopteri	Clupeiformes	Clupeidae	Herklotsichthys	Herklotsichthys quadrimaculatus2	1	7 data : clade branching 4 data - Herklotsichthys quadrimaculatus (ditributed okinawa), 1 - Sardinella marquesensis (not recorded in japan)	✓	-	1	4	16372	0	0	0	0	0	0	0	0	0	0	0	0	0	0	0	0	0	0	0	0	0	0	0	0	0	0	0	0	0	0	0	0	0	0	0	0
d0065783bc02d0ad8583932dcf8d0146	CACCGCGGTTATACGAGGGGCCCAAATTGACAGCCCACGGCGTAAAGAGTGGTTATGGGAATAGAAAACTAGAGCTGAAGGGCCCCCGGGCAGTTAAAAGCATTCCGGCCGCTCGAACCACAGTCACGAAAGTAGCTCTAACCCCTTCCACCAGATTCCACGACAGCTGAGAAA	Actinopteri	Clupeiformes	Clupeidae	Herklotsichthys	Herklotsichthys quadrimaculatus1	1	7 data : clade branching 4 data - Herklotsichthys quadrimaculatus (ditributed okinawa), 1 - Sardinella marquesensis (not recorded in japan)	✓	-	1	3	13569	0	0	0	0	0	0	0	0	0	0	0	0	0	0	0	0	0	0	0	0	0	0	0	0	0	0	0	0	0	0	0	0	0	0	0	0
5b977e774c7fece97140b1295cc8aab8	CACCGCGGTTATACGAGAGACTCAAAATGATAAGTGTCGGCGTAAAGGGTGGTTAAAAAACTACTGACTAAAGTTAAACATTTTCTTAGCTGTTATACGCACTCGAAAAAATGAAAATCAATCACGAAAGTAACTTTAATTATTTGACCCCACGAAAGCTATTAAA	Actinopteri	Syngnathiformes	Syngnathidae	Hippichthys	Hippichthys heptagonus	1	3 data : 100% match, tree ok, mono group, Current status: Synonym of Hippichthys heptagonus Bleeker 1849. Syngnathidae: Syngnathinae. Habitat: freshwater, brackish.	✓	EN	1	1	2358	0	0	0	0	0	0	0	0	0	0	0	0	0	0	0	0	0	0	0	0	0	0	0	0	0	0	0	0	0	0	0	0	0	0	0	0
292eea370b867979c77fec3a746f8d34	CACCGCGGTTATACGAAAAGCCCAAGTTGAGAGACATTCGGCGTAAAGGGTGACTAGGGGCCTATACCAAACTAGAGCTGAATTTCTTCAAAGCTGTTATACGCACATGAAAAATAGAAAATCAACTACGAAAGTGGCTCTAACTTTCCCCGACATCACGAAAGCTATGGCA	Actinopteri	Labriformes	Labridae	Hipposcarus	Hipposcarus longiceps	1	2 data : 100% match, tree ok, mono group	-	-	1	1	2515	0	0	0	0	0	0	0	0	0	0	0	0	0	0	0	0	0	0	0	2515	0	0	0	0	0	0	0	0	0	0	0	0	0	0	0	0
ce4c004b1135dddfde269cbf57310d72	CACCGCGGTTATACGAGAGGCCCAAGTTGACAGCCACCGGCGTAAAGAGTGGTTAAGAGACAATGAAAACTAAAGCCGAACACTCTCAGGACTGTCATACGTGTCCGAGAGCAAGAAGCTCCCCTACGAAAGTGGCTTTAACCCTTCCGAACCCACGAAAGTTGGGAAA	Actinopteri	Atheriniformes	Atherinidae	Hypoatherina	Hypoatherina temminckii	1	3 data : 100% match, tree ok KAUM:I:50953, SW140, tree ok, mono group	-	-	1	1	5456	0	0	0	0	0	0	0	0	0	0	0	0	0	0	0	0	0	0	0	5456	0	0	0	0	0	0	0	0	0	0	0	0	0	0	0	0
f89ba8c4b17844a76e3ea3d10a679c67	CACCGCGGTTATACGAGAGGCCTAAGTTGATAGGTACCGGCGTAAAGAGTGGTTAGGGGAATCATACACTAAAGCCGAATACCCTCAAAGCTGTTATACGCTACGAGGAAAGGAAGCCCTACTACGAAAGTGGCTTTAATTATCCTGACCCCACGAAAGCTGAGAAA	Actinopteri	Beloniformes	Hemiramphidae	Hyporhamphus	Hyporhamphus dussumieri	1	1 data : 100% match, tree ok, mono group	✓	-	1	7	37040	0	0	0	0	0	0	0	0	0	0	0	0	0	0	0	0	0	0	0	2704	0	0	0	0	0	0	0	0	0	0	0	0	0	0	0	0
feaf26793660d679191dce1823aa0151	CACCGCGGTTATACGAGAGGCCTAAGTTGACAGACACCGGCGTAAAGAGTGGTTAGGGAAGTGACACACTAAAGCCGAATACCCTCAAAGCTGTCATACGCTACGAGGGCAAGAAGCCCCACTACGAAAGTGGCTTTAATCTTCCTGACCCCACGAAAGCTGAGGGA	Actinopteri	Beloniformes	Hemiramphidae	Hyporhamphus	Hyporhamphus quoyi	1	2 data : 100% match, 1-KAUM, other one is another clade	✓	-	1	6	29091	0	0	0	0	0	0	0	0	0	0	0	0	1472	3714	0	0	0	0	0	0	0	0	0	0	0	0	0	0	0	0	0	0	0	0	4259	10430
63b607b85183d9d3eeace175f33306d3	CACCGCGGTTATACGAGGGGCCCAAGTTGACGGCTGCCGGCGTAAAGAGTGGTTAAGACAAGCCCAGTCTAAAGTCGAACAGTTTTTTAGCTGTCATACGCCCATGAAAACATGAAGCCCGACTACGAAAGTGACTTTAACATCTTCTGATCCCACGAAAGCTAGGGCA	Actinopteri	Labriformes	Labridae	Iniistius	Iniistius pentadactylus	1	1 data : 1bpd, tree ok, mono group	✓	-	0.994083	4	878	0	0	0	0	0	0	0	0	0	0	0	0	0	0	0	0	0	0	42	760	0	0	0	0	0	0	0	0	0	0	0	0	0	0	0	0
3f3c78a6dd5af7cdffd5f972855a893c	CACCGCGGTTATACGAGGGGCCCAAGTTAACAGAACCTCGGCGTAAAGCGTGGTTAGATAACGATAAACTAAAGCCGAATACTCTCGAGGCTGTTATACGCACCTGAGAGCTAGAAGCCCCACTACGAAAGTGGCTTTACCCAATTTGAACCCACGAAAGCTAAGGCA	Actinopteri	Blenniiformes	Blenniidae	Istiblennius	Istiblennius edentulus	1	2 data : 1 bpd of the candidate species	✓	-	0.994048	2	3072	0	0	0	0	0	0	0	0	0	0	0	0	0	0	0	0	2573	0	0	0	0	0	0	0	0	0	0	0	0	0	0	0	0	0	0	0
ec5b05628a8c8166ce88a1c682a364db	CACCGCGGTTATACGAGAGGCCCAAGTTAACAGAACCTCGGCGTAAAGCGTGGTTAGATATTTTTAAACTAGAGCCGAATACTCCCGAAGCTGTTATACGCACCCGGGAGCCAGAAGCCCCACTACGAAAGTGGCTTTACCCTTTTTGAATCCACGAAAGCTAAGGCA	Actinopteri	Blenniiformes	Blenniidae	Istiblennius	Istiblennius lineatus	1	1 data : 100% match NSMT:P:77990	✓	-	1	1	4528	0	0	0	0	0	0	0	0	0	0	0	0	0	0	0	0	0	0	0	0	4528	0	0	0	0	0	0	0	0	0	0	0	0	0	0	0
0b0f8ad6eeab4f522eafe18bcd617231	CACCGCGGTTATACGAGGGGCCCAAGTTGACACGAACCGGCGTAAAGAGTGGTTAATGATAACTAAACTAAAGCCAAACACCTTCAAGGCCGTCATACGTACCCGAGGGCAGGAAGCTCCCCAACGAAAGTGGCTTTAACCAAATTTGAACCCACGAAAGCTAGGACA	Actinopteri	Gobiiformes	Gobiidae	Istigobius	Istigobius ornatus	1	1 data : 100% match, tree ok, mono group	✓	-	1	3	34543	0	0	0	0	0	0	0	0	0	0	0	0	0	0	0	0	0	0	3078	0	0	27292	0	0	0	0	0	0	0	0	0	0	0	0	0	0
76bdff28c752ed64f50b94ee5d8490e8	CACCGCGGTTATACGAGAGGCCCAAGTTGACAGACACCGGCGTAAAGCGTGGTTAAGGTAAACTAACACTAAAGCCGAACACCTTCAGGGCAGTTATACGCATCCGAAGGCACGAAGCCCCACCACGAAAGTGGCTTTATGACCCCTGACCCCACGAAAGCTATGACA	Actinopteri	Scombriformes	Scombridae	Katsuwonus	Katsuwonus pelamis	1	4 data : 100% match, tree ok, mono group, tuna, Cosmopolitan in tropical and warm-temperate waters. Not found in the Black Sea. Highly migratory species,	-	-	1	1	5939	0	0	0	0	0	0	0	0	0	0	0	0	0	0	0	0	0	0	0	0	0	0	0	0	0	0	0	0	0	0	0	0	0	0	0	0
d02810de606dd39d77109f1fa5fbefad	CACCGCGGTTATACGAGAGACCCAAGTTGATAGTTTCCGGCGTAAAGAGTGGTTAAGATAAAACTTAAGTTAGAGCCGAACGCTTTCAGAGCTGTTATACGTCCCGAAAGTAAGAAGTTCAATCACGAAAGTGGCTTTATAATACTGAACCCACGAAAGCTATGGAA	Actinopteri	Centrarchiformes	Kuhliidae	Kuhlia	Kuhlia marginata	1	5 data : 4-100% match, 1-Kuhlia malo but Distribution: Society Islands. Habitat: freshwater, brackish, marine.	✓	-	1	36	270518	0	0	0	0	9731	7460	5404	0	1000	0	4724	1721	1336	3708	0	0	0	0	0	0	0	0	0	0	0	0	5350	4062	3046	5507	1240	0	0	852	2987	0
95b19cfda60b6af129be522a34d6d4ab	CACCGCGGTTATACGAGAGACCCAAGTTGATAGTCTTCGGCGTAAAGAGTGGTTAAGATAAGATTCAAATTAAAGCCGAACGCTTTCAGAGCTGTTATACGCCCCGAAAGTAAGAAGTTCAATCACGAAAGTGGCTTTATGATACTGAACCCACGAAAGCTATGAAA	Actinopteri	Centrarchiformes	Kuhliidae	Kuhlia	Kuhlia rupestris	1	3 data : 100% match, tree ok, mono group	✓	-	1	53	930091	0	0	0	0	24048	6936	9134	11405	14271	21998	6047	9848	7140	5066	0	0	1171	0	0	0	0	0	0	0	0	0	9695	25367	7496	13691	6986	3209	3959	5109	9686	5783
02b305dc3a723a1abec789eb54c03c6a	CACCGCGGTTATACGAGTAGACCCAAGTTGACAGACTACGGCGTAAAGAGTGGTTAGGAGAAAAATATTAAACTAAAGTCGAAAATCTTCAAGACTGTAATACGTTCCCGAAGATATGAAGCCCCACCACGAAAGTGACTTTAACCCAATCTGAATCCACGAAAGCTGAGGCA	Actinopteri	Blenniiformes	Pseudochromidae	Labracinus	Labracinus cyclophthalmus	1	clade : 2 major group, both distributed in Japan based in CAS, sister group; but Labracinus_cyclophthalmus existed in Suzuki's record	✓	-	1	1	1922	0	0	0	0	0	0	0	0	0	0	0	0	0	0	0	0	0	0	0	0	0	0	0	0	0	0	0	0	0	0	0	0	0	0	0	0
48cbef0a3c5e5147241e59d8560aae0d	CACCGCGGTTATACGAGAGGCCCAAATTGATAGTACTCGGCATAAAGCGTGGTTAAGAATAAAAACAATAAGGCCGAACCCTTTCAAAGCTGTTATACGCAACCGAAAGAAAGAAGATCAACAACGAAAGTGACCTTACCCTGTCTGAATCCACGAAAGCTGGGAAA	Actinopteri	Chaetodontiformes	Leiognathidae	Leiognathus	Leiognathus equula1	1	clade : 3 bpd, this species 2 major branch and branching , one the other clade, another clade of this species also, all belong to same species, identity is low Is 98.5	✓	-	0.97006	1	1567	0	0	0	0	0	0	0	0	0	0	0	0	0	0	0	0	1567	0	0	0	0	0	0	0	0	0	0	0	0	0	0	0	0	0	0	0
3c37a2922cd565f1d71196fdb1a845cd	CACCGCGGTTATACGAGAGGCCCAAATTGATAGTACTCGGCATAAAGAGTGGTTAAGAACAAAGACAATAAGGCCGAACCCTTTCAAAGCTGTTATACGCAACCGAAAGAAGGAAGACCAACAACGAAAGTGGCCTCACCCCATCTGAACCCACGAAAGCTGGGAAA	Actinopteri	Chaetodontiformes	Leiognathidae	Leiognathus	Leiognathus equula2	1	occurred in a unique sample,	✓	-	1	1	122	0	0	0	0	0	0	0	0	0	0	0	0	0	0	0	0	0	122	0	0	0	0	0	0	0	0	0	0	0	0	0	0	0	0	0	0
1d1a83693d5d6a132b29f1213b159b38	CACCGCGGTTATACGAGAGGCCCAAGTTGACAACCATCGGCGTAAAGAGTGGTTAAGATGGCCCTTCCATTAAAGTCGAATATCTTCAAGGCTGTTATACGCACCCGAAGACTAGAAGCCCAACTACGAAAGTGACTTTATCTTATCTGACCCCACAAAAGCTAGGGCA	Actinopteri	Spariformes	Lethrinidae	Lethrinus	Lethrinus harak	1	2 data : 100% match 1 data OCF(Okinawa Churashima Foundation)-P3120, 1 bpd with another data: identity less than 98.5	✓	-	1	4	25200	0	0	0	0	0	0	0	0	0	0	0	0	0	0	0	0	0	0	0	0	0	5654	0	0	0	0	0	0	0	0	0	0	0	0	0	0
3c66e1fe82fcd0b5bba66200bed6d79c	CACCGCGGTTATACGAGAGGCCCAAGTTGACAACCATCGGCGTAAAGAGTGGTTAAGATTACCCTTCCATTAAAGTCGAATATCTTCAAGGCTGTTATACGCACCCGAAGACTAGAAGCCCAACTACGAAAGTGACTTTATTTTATCTGACCCCACAAAAGCTAGGGCA	Actinopteri	Spariformes	Lethrinidae	Lethrinus	Lethrinus nebulosus	1	7 data : 100% match, tree ok, mono group	-	-	1	1	2930	0	0	0	0	0	0	0	0	0	0	0	0	2930	0	0	0	0	0	0	0	0	0	0	0	0	0	0	0	0	0	0	0	0	0	0	0
bad0057aaa85c8e34bf30db0ac54b99c	CACCGCGGTTATACGAGAGGCCCAAGTTGACAACCATCGGCGTAAAGAGTGGTTAAGATTAGCCCTCCATTAAAGTCGAATGTCTTCAAGGCTGTTATACGCACCCGAAGACTAGAAGCCCAGCTACGAAAGTGACTTTATCTTATCTGACCCCACAAAAGCTAGGGCA	Actinopteri	Spariformes	Lethrinidae	Lethrinus	Lethrinus obsoletus	1	3 data : 100% match, tree ok, mono group although branching	-	-	1	5	24736	0	0	0	0	16	0	6113	0	0	0	0	0	0	0	2198	0	0	0	0	0	0	5394	0	0	0	11015	0	0	0	0	0	0	0	0	0	0
d6f7b8650edf42fe15db5926e1563bfb	CACCGCGGTTATACGAGAGGCCCAAGTTGATAGCTACCGGCGTAAAGAGTGGTTAAGATCCCCCCCCCGCATTAAAGCCGAATATCTTCAAGGCTGTTATACGCACCCGAAGACTAGAAGCCCAACTACGAAAGTGGCTTTATTTTATCTGATTCCACGAAAGCTAGGGCA	Actinopteri	Spariformes	Lethrinidae	Lethrinus	Lethrinus olivaceus	1	2 data : 1 bpd, tree ok, mono group	-	-	0.988304	1	2559	0	0	0	0	0	0	0	0	0	0	0	0	0	0	0	0	0	0	0	0	2559	0	0	0	0	0	0	0	0	0	0	0	0	0	0	0
0a234ab3ddc369238e4a1e6995cfd8fb	CACCGCGGTTATACGAGAGGCCCAAGTTGACAACCGCCGGCGTAAAGAGTGGTTAAGATCCCCCCCCCTCCATTAAAGTCGAATATCTTCAAGGCTGTTATACGCACCCGGAGACTAGAAGCCCAACTACGAAAGTGACTTTATCTTATCTGATGCCACAAAAGCTAGGGTA	Actinopteri	Spariformes	Lethrinidae	Lethrinus	Lethrinus ornatus1	1	tree okay, 1bpd with the submitted specimen	-	-	1	5	9836	0	0	0	0	0	0	1133	0	725	0	0	0	0	0	0	0	2534	0	0	0	0	0	0	0	0	0	0	0	0	0	0	0	0	0	0	1927
fca70e1f2fa04046668eaefad6094011	CACCGCGGTTATACGAGAGGCCCAAGTTGACAACCGCCGGCGTAAAGAGTGGTTAAGATCCCCCTCCCCCTCCATTAAAGTCGAATATCTTCAAGGCTGTTATACGCACCCGGAGACTAGAAGCCCAACTACGAAAGTGACTTTATCTTATCTGATGCCACAAAAGCTAGGGTA	Actinopteri	Spariformes	Lethrinidae	Lethrinus	Lethrinus ornatus2	1	2 data : 1-100% match, 1 is 1bpd, tree ok, mono group	-	-	1	1	2087	0	0	0	0	0	0	0	0	0	0	0	0	0	0	0	0	0	0	0	0	0	0	0	0	0	0	0	0	0	0	0	0	0	0	0	0
a3c208946141d446c92203f55112526f	CACCGCGGTTATACGAGAGACCCAAGTTGATAGACACCGGCGTAAAGAGTGGTTAAGATTTATTCAACACTAAAGCCGAACGCCCTCAGAGCTGTTATACGCACCCGAGGGTAAGAAGCCCAACCACGAAAGTGGCTTTAAACTATCCGAATCCACGAAAGCTATGACA	Actinopteri	Lutjaniformes	Lutjanidae	Lutjanus	Lutjanus argentimaculatus1	1	11 data : 100% match with the cand species but 1-2 bpd of the existing data of the same species	✓	-	1	53	1002541	0	0	0	0	0	0	7302	18098	8730	33396	44880	27464	6911	5325	7761	13405	4238	905	0	2460	0	0	4795	0	0	0	0	0	7804	17079	333	11837	21284	38905	16312	16358
983e39b79d7f77ebcb6891dbfbcc770b	CACCGCGGTTATACGAGAGACCCAAGTTGATAGACACCGGCGTAAAGAGTGGTTAAGATTTATCCAACACTAAAGCCGAACGCCCTCAGAGCTGTTATACGCACCCGAGGGTAAGAAGCCCGACCACGAAAGTGGCTTTAAACTATCCGAATCCACGAAAGCTATGACA	Actinopteri	Lutjaniformes	Lutjanidae	Lutjanus	Lutjanus argentimaculatus2	1	this sequence 1 bpd in the clade, but reads occurs two times	✓	-	0.994083	2	6856	0	0	0	0	0	0	0	0	0	0	0	0	0	0	0	3619	0	0	0	0	0	0	0	0	0	0	0	0	0	0	0	0	0	0	0	3237
5989c07247c909b5a75caf0569e31922	CACCGCGGTTATACGAGAGACCCAAGTTGTTAGACACCGGCGTAAAGAGTGGTTAAGACCTACCCTATAATACTAAAGCCGAACGCCCTCAGAGCTGTTATACGCATCCGAAGGTAAGAAGCCCAATCACGAAAGTGGCTTTATAATGTCTGAACCCACGAAAGCTATGATA	Actinopteri	Lutjaniformes	Lutjanidae	Lutjanus	Lutjanus bohar	1	3 data : 1 bpd but tree ok , mono group	✓	-	0.994186	3	9839	0	0	0	0	0	0	0	0	0	0	0	0	0	0	0	0	0	0	0	0	0	0	0	0	0	0	0	0	0	0	0	0	0	0	0	0
531db2cf6f51633aac71119488383ed3	CACCGCGGTTATACGAGAGACCCAAGTTGTTAGATATCGGCGTAAAGAGTGGTTAAGATTCATACAAGACTAAAGCCGAACGCCCTCAGAGCCGTTATACGCACCCGAAGGTAAGAAGCCCAACCACGAAAGTGGCTTTATATTATCCGAACCCACGAAAGCTATGACA	Actinopteri	Lutjaniformes	Lutjanidae	Lutjanus	Lutjanus decussatus	1	3 data : 100% match >98.5	✓	-	1	2	21901	0	0	0	0	0	0	0	0	0	0	0	0	0	0	0	0	0	0	0	0	0	0	0	0	0	0	0	0	0	0	0	0	0	0	0	0
b75756383bc6f31d2408b91dc19e91c4	CACCGCGGTTATACGAGAGACCCAAGTTGTTAGACACCGGCGTAAAGAGTGGTTAAGATTTGTCCAAGACTAAAGCCGAACGCCCTCAGAGCTGTTATACGCACCCGAAGGTAAGAAGCCCAACCACGAAAGTGACTTTATATTATCCGAACCCACGAAAGCTATGACA	Actinopteri	Lutjaniformes	Lutjanidae	Lutjanus	Lutjanus ehrenbergii	1	3 data : 2- 100% match, 1-1bpd, mono group	✓	-	1	1	1133	0	0	0	0	0	0	0	0	0	0	0	0	0	0	0	0	0	0	0	1133	0	0	0	0	0	0	0	0	0	0	0	0	0	0	0	0
6078ec070a7884391ab01ac7aa6e7d7a	CACCGCGGTTATACGAGAGACCCAAGTTGTTAGACATCGGCGTAAAGAGTGGTTAAGATTTATATAGGACTAAAGCCGAACGCCCTCAAAGCCGTTATACGCATCCGAAGGTAAGAAGCCCAACAACGAAAGTGGCTTTATGTTATCCGAATCCACGAAAGCTATGACA	Actinopteri	Lutjaniformes	Lutjanidae	Lutjanus	Lutjanus fulviflamma	1	100% match, tree ok CBM:ZF:20115 mitochondrial gene for 12S rR-; CBM:ZF:20024 mitochondrial gene for 12S rR-;complete genome; ZMUC P2395701 12S ribosomal R- gene; OCF(Okinawa Churashima Foundation)-P20110707-2; CBM:ZF:20789; SW159 >98.5	✓	-	1	2	4775	0	0	0	0	0	0	0	0	0	0	0	0	0	0	0	0	0	0	0	0	0	0	0	0	0	0	0	0	0	0	0	0	0	0	0	2696
873bf8b0301e19ce2093c6d4f6b34df0	CACCGCGGTTATACGAGAGACCCAAGTTGTTAGACACCGGCGTAAAGAGTGGTTAAGACTTAACTCAAAACTAAAGCCGAACGCCCTCAGAGCTGTTATACGCACCCGAAGGTAAGAAGCCCAACCACGAAAGTGGCTTTACGCCATCCGAGTCCACGAAAGCTATGATA	Actinopteri	Lutjaniformes	Lutjanidae	Lutjanus	Lutjanus fulvus	1	100% match, tree ok CBM:ZF:20235, CBM:ZF:20154, CBM:ZF:20114, CBM:ZF:19194, CBM:ZF:17032, OCF(Okinawa Churashima Foundation)-P20131025-2, CBM:ZF:22401, WMNH:PIS:12010	✓	-	1	9	44255	0	0	0	0	0	0	0	0	0	0	0	0	0	0	0	2247	0	0	0	0	0	13487	0	0	0	0	0	0	0	0	0	0	0	1483	0	0
b687fecfb226a1a6770a4efc55ab2429	CACCGCGGTTATACGAGAGACCCGAGTTGTTAGACACCGGCGTAAAGAGTGGTTAAGATTTATCCAAGACTAAAGCCGAACGCCCTCAAAGCCGTTATACGCACCCGAAGGTAAGAAGCCCAACCACGAAAGTGGCTTTATATTTATCCGAACCCACGAAAGCTATGACA	Actinopteri	Lutjaniformes	Lutjanidae	Lutjanus	Lutjanus monostigma	1	2 data : 100% match KAUM:I:115954, KAUM:I:110137	✓	-	1	2	4513	0	0	0	0	0	0	0	0	0	0	0	0	0	0	0	0	0	2402	0	0	0	0	0	0	0	0	0	0	0	0	0	0	0	0	0	0
cf922f71dd31685f9587ca971d14e0aa	CGCCGCGGTTATACGAGAGGCCCAAGTTGACGAAGCCCGGCGTAAAGAGTGGTTAATAAGACAAATACTAAAGCCGAACACCCTCAAGACCGTTATACGTACCCGAGGGTAGGAAGACCTTTAACGAAAGTGGCTTTAATTAATATGAACCCACGAAAGCTAGGAAA	Actinopteri	Gobiiformes	Gobiidae	Mangarinus	Mangarinus waterousi	1	4 data : 100% match, tree ok, mono group	✓	-	1	5	9852	0	0	0	0	0	0	0	0	0	0	2040	0	0	0	0	0	0	0	0	0	0	0	0	0	0	0	0	0	0	0	468	0	0	0	0	0
ee2c3cba5f77453ee71465999a026c0f	CACCGCGGTTATACGAGAGGTCCAAATTGACAGCCATCGGCGTAAAGAGTGGTTATAGACCCCTACACAACTAAAGCCAAAACTCCTCCCAGCTGTCATACGCACCCGAAGACAAGAGGCCCAACCACGAAAGTAGCTTTAATCACAAACCCCTAGAACCCACGACAGCCAGGACA	Actinopteri	Elopiformes	Megalopidae	Megalops	Megalops cyprinoides	1	5 data : 100% match, tree ok, CAS: Valid as Megalops cyprinoides (Broussonet 1782). Megalopidae. Distribution: Red Sea; Indo-West Pacific: Algoa Bay northward (South Africa), East Africa, Persian Gulf, Socotra (Yemen), Seychelles, Madagascar and Mascarenes (La Rﾃｩunion, Mauritius, Rodrigues) east to Mariana Islands, Tuamotu Archipelago and Marquesas Islands, north to Korea, Russia and Japan, sout…	✓	-	1	5	32741	0	0	0	0	0	0	0	0	0	0	0	0	2581	0	0	0	0	0	0	0	0	0	0	0	0	0	0	0	0	0	0	0	0	0	0	0
f84dc1cbcb7267c8b079ca85b77793fe	CACCGCGGTTATACGAGAGGCTCAAGTTGATAGACTGCGGCGTAAAGCGTGGTTAAGGAAAATTATTAAACTAAAGCCGAATGCCCTCAAAGCTGTTATACGCTCACGATGGTTAGAAGTCCAATTACGAAAGTAGCTTTACACAACCTGAACCCACGAAAGCTATGGCA	Actinopteri	Centrarchiformes	Terapontidae	Datnia	Datnia argenteus	1	1 data : 100% match, mono group, tree ok, Mesopristes updated to Datnia	✓	CR	1	16	65717	0	0	0	0	0	0	2949	0	2144	0	1322	0	3103	3850	0	2195	823	0	0	0	0	0	0	0	0	0	0	0	0	11237	531	0	3136	826	0	3856
dd1145618bf84588ded64aae5ec42b47	CACCGCGGTTATACGAGAGGCTCAAGTTGATAGACCACGGCGTAAAGCGTGGTTAAGGAAGACTATAAGACTAAAGCCGAATGCCCTCAGAGCTGTTATACGCTCACGATGGTTAGAAGCTCAATCACGAAAGTAGCTTTACACAACCTGAACCCACGAAAGCTATGGCA	Actinopteri	Centrarchiformes	Terapontidae	Datnia	Datnia cancellatus	1	2 data : 100% match, mono group, tree ok, Mesopristes updated to Datnia	✓	CR	0.994118	1	1140	0	0	0	0	0	0	0	0	0	0	0	0	0	0	0	0	0	0	0	0	0	0	0	0	0	0	0	0	0	0	0	0	0	0	0	0
cb3eaea87d2d1faf02ef81b28e78a331	CACCGCGGTTATACGAGAGGCCCAAGTTGATAGTTATCGGCGTAAAGAGTGGTTAAGTTAGCCCCAACAACACTAAAGCCGAACGCCCCCAAAACCGTTATACGTTCTCGGGGGTATGAAGCCCAACTACGAAAGTGGCTTTAAAATACCCGACCCCACGAAAGCTGTGAAA	Actinopteri	Mugiliformes	Mugilidae	Moolgarad	Moolgarda seheli	1	2 data : 1 bpd with the existing data and in different region Moolgarda seheli - accurately treated as:Moolgarda seheli	✓	-	1	38	304770	0	0	0	0	0	0	0	0	0	0	0	0	752	3203	10785	9038	384	889	5426	2385	9471	4911	0	0	0	0	0	0	0	0	0	0	0	0	10055	7072
8941f31798b0b2e227e1dd2d947a4bac	CACCGCGGTTATACGAGAGACCCAAGTTGATAGACATCGGCGTAAAGAGTGGTTAAGACAGATCTCGCACTAAAGCCGAACGCCCTCAAAGCTGTTATACGCACCCGAGGGTAAGAAGTTCAACTACGAAAGTGGCTTTACTCCATCTGAATCCACGAAAGCTATGACA	Actinopteri	Acanthuriformes	Monodactylidae	Monodactylus	Monodactylus argenteus	1	5 data : 100% match, tree ok, mono group	✓	-	1	6	15020	0	0	0	0	0	0	0	0	0	0	0	0	0	0	0	0	0	1247	0	0	0	0	0	0	0	0	3962	0	0	0	0	0	0	698	2464	2058
83995b02897c8b7ec2631066bf75816e	CACCGCGGTTATACGAGAGACCCAAGTTGATAGTTATCGGCGTAAAGAGTGGTTAAGTTAGCCCTAATAACACTAAAGCCGAACGCCCCCAAAACCGTTATACGTACTCGGAGGTATGAAGCCCAACTACGAAAGTGGCTTTAAAATACCCGACCCCACGAAAGCTGTGAAA	Actinopteri	Mugiliformes	Mugilidae	Moolgarda	Moolgarda tade	1	accepted as Crenimugil pedaraki; 2 data 100% match Moolgarda pedaraki; data submitted Crenimugil crenilabis 2 bpd: Indo-West Pacific: East Africa south to Knysna, South Africa and east to the western Pacific, braching but all same species in the clade	✓	-	1	31	365012	0	0	0	0	0	0	0	0	0	0	0	0	9061	16938	14287	3683	2661	4792	2777	0	0	0	0	0	0	0	0	0	0	0	0	0	717	0	6413	1772
b558a1c21ec4a57aeb33616418aa1f45	CACCGCGGTTATACGAAAGGCCCAAGTTGATAGTTCTCGGCGTAAAGGGTGGTTAAGTTAATCTAACTATACTAAAGCCGAATACCTCCAAAACTGTAATACGTTCTCGGAGAGACGAAGCCCAACTACGAAAGTGGCTTTAAAAACCTGACCCCACGAAAGCTGAGAAA	Actinopteri	Mugiliformes	Mugilidae	Osteomugil	Osteomugil perusii	1	3 data : 2 - 100% match, 1 branched out frather KAUM specimen, Current status: Valid as Osteomugil perusii (Valenciennes 1836). Mugilidae. Distribution: Indo-West Pacific: East Africa and Madagascar east to Mariana Islands and New Ireland (Papua New Guinea), north to southern Japan, south to Solomon Islands. Habitat: marine.	✓	-	1	4	3678	0	0	0	0	0	0	0	0	0	0	0	0	0	0	0	0	0	0	0	0	0	0	0	0	0	0	0	0	0	0	0	0	0	0	0	0
8a6ebe0b82291ef3826a32539047f9b3	CACCGCGGTTATACGAGGGGCCCACATTGACATTTTTCGGCGTAAAGGGTGATTAAAGAAAAAAAACACTAAAGCCACAAAACCCCTGAGCTGTCATACGCTAACGGGGATACGAGGCCCAACAACGAAAGTAGCTTTAATAAGTCTTGAACTCACGACAGTCAGGGTA	Actinopteri	Anguilliformes	Moringuidae	Moringua	Moringua microchir	1	5 data : 1- 100% match, the other tree are branching but clade ok, all belong to the same species	-	-	0.988166	1	580	0	0	0	0	0	0	0	0	0	0	0	0	0	0	0	0	0	0	0	0	0	0	0	0	0	0	0	0	0	0	0	0	580	0	0	0
febddcde4ed021feb13cdbbf7df53f1c	CACCGCGGTTATACGAAAGACCCAAGCTGATAGATGCCGGCGTAAAGAGTGGTTAAGTATCTTGATAGAACTAAAGCCGAACGCCCTCAAGACCGTTATACGTTTCCGAAGGTATGAAGACCAACTACGAAAGTAACTTTAACTATATCCGACTCCACGAAAGCTGTGAAA	Actinopteri	Mugiliformes	Mugilidae	Mugil	Mugil cephalus2	1	Lot data submitted, clade branching but all same species, in the branch 4 data 100% match. The distribution is cosmopolitan. 100% consistent with Mugil Cephalus CBM12307 etc. clade. M. cephalus has another clade	✓	-	1	43	764416	0	0	0	0	0	13899	11079	41861	28502	37240	23604	12632	12249	33267	14995	7286	0	3299	0	0	0	0	0	0	0	0	0	0	14029	11038	12341	14160	6541	6147	18309	19500
2c302182cc160efd6c8cd5fc1c6db526	CACCGCGGTTATACGAAAGACCCAAGCTGATAGATACCGGCGTAAAGAGTGGTTAAGTATCCTAATAGAACTAAAGCCGAACGCCCTCAAGACCGTTATACGTTTCCGAAGGTATGAAGCCCAACTACGAAAGTAACTTTAACTATATCCGACTCCACGAAAGCTGCGAAA	Actinopteri	Mugiliformes	Mugilidae	Mugil	Mugil cephalus1	1	Lot data submitted, clade branching but all same species, in the branch 4 data 100% match. The distribution is cosmopolitan. 100% consistent with Mugil Cephalus	✓	-	1	2	3424	0	0	0	0	0	0	0	0	0	0	0	0	0	0	0	0	0	0	0	0	0	0	0	0	0	0	0	0	0	0	1031	0	0	0	0	0
0ce97ea4cfdbd76ac08efc1e1196f21f	CACCGCGGTTATACGAAAGACCCAAGCTGATAGATGCCGGCGTAAAGAGTGGTTAAGTATCTTAATAGAACTAAAGCCGAACGCCCTCAAGACCGTTATACGTTTCCGAAGGTATGAAGACCAACTACGAAAGTAACTTTAACTACATCCGACTCCACGAAAGCTGTGAAA	Actinopteri	Mugiliformes	Mugilidae	Mugil	Mugil cephalus3	1	Lot data submitted, clade branching but all same species, in the branch 4 data 100% match. The distribution is cosmopolitan. 100% consistent with Mugil Cephalus	✓	-	1	17	69809	0	0	0	0	0	0	0	0	0	9287	0	0	2819	0	4199	4644	0	0	0	0	0	0	0	0	0	0	0	0	0	7389	674	0	343	0	2155	0
16cddd53b3decf1a496cfdb404a56d8f	CACCGCGGTTATACGAGAGGCCCAAGTTGACAAATTTCGGCATAAAAAGTGATTAATATATGTTTTTACTAAAGTCAAACATCTTCAAAGCTGTCATATGCTCCCGAAGACAGGAGACCCTTCAACGAAAGTGACTTTAAACACTATTACCTCACGAAAGCTAGGACA	Actinopteri	Gobiiformes	Gobiidae	Mugilogobius	Mugilogobius chulae	1	5 data : 100% match, mono group, tree okay	✓	-	1	2	5200	0	0	0	0	0	0	0	0	0	0	0	0	0	0	0	0	0	0	0	0	0	0	0	0	0	0	0	0	0	0	0	0	0	0	3432	0
0852422fbf94e95cc6a8c01165be8a68	CACCGCGGTTATACGAGAGGCCCAAGTTGACAAACCTCGGCATAAAAAGTGGTTAATACAGTATTTCACTAAAGTCAAACACCTTCAAAGCAGTCATACGCTCCTGAAGGCAGGAAGGCCTTCCACGAAAGTGACTTTAAACAATATAACCCCACGAAAGCTAGGAGA	Actinopteri	Gobiiformes	Gobiidae	Mugilogobius	Mugilogobius sp.Tanukihaze	1*	3 data : clade all belong to same genus	-	-	1	10	34681	0	0	0	0	0	0	0	0	0	0	0	720	0	0	2269	0	0	0	0	0	0	0	0	0	0	0	0	0	0	0	0	0	0	0	0	0
20d67f9682e5382a736339e327b41615	CACCGCGGTTATACGAGAGGCCCAAGTTGATAGGCACCGGCGTAAAGGGTGGTTAGGGATCACTATAAAATAAAGCCGAATATCTTCAACGCTGTTATACGCCCCCGAAGATTCGAAGCCCCGTTACGAAAGTAGCTTTACCTTCCCCCGAACCCACGAAAGCCAGGGTA	Actinopteri	Syngnathiformes	Mullidae	Mulloidichthys	Mulloidichthys flavolineatus	1	3 data : 100% match KAUM:I:34365, SW166, MParis539, tree ok, mono group	✓	-	1	2	6808	0	0	0	0	0	0	0	0	0	0	0	0	0	0	0	0	0	0	0	0	0	5241	0	0	0	0	0	0	0	0	0	0	0	0	0	0
c1a158390109965761898e29d1e0eac7	CACCGCGGTTATACGAGAGACCCAAGTTGTTAGACACCGGCGTAAAGAGTGGTTAGGGAAACTCATTCAACTAGAGCCGAACACCTTCAAAGCTGTCATACGCACCCGAAGGTAAGAAGCCCAACTACGAAAGTGGCTTTATGTTAACTGAACCCACGAAAGCTAGGGCA	Actinopteri	Acanthuriformes	Acanthuridae	Naso	Naso unicornis	1	4 data : 3-100% match, 1-1bpd, tree ok, mono group	-	-	1	3	41715	0	0	0	0	0	0	0	0	0	0	0	0	0	0	0	0	0	0	0	0	0	16189	0	0	0	0	0	0	0	0	0	0	0	0	0	0
d0b97bf4780fe729f6e691e2c0e44a90	CACCGCGGTTATACGAGAGACCCAAGTTGATAAGCCCGGCGTAAAGAGTGGTTATGGGAAATATAAAACTAAAGCTGAAGACCCCCTAGGCTGTTATACGCACCTGAGGGCTCGAACCCCCAACACGAAAGTAGCTTTACCACCACACCAGAACCCACGACAGCTGGGGTA	Actinopteri	Clupeiformes	Clupeidae	Nematalosa	Nematalosa come	1	3 data : branching but all same species in the clade	✓	-	0.994152	16	92256	0	0	0	0	0	0	0	0	0	0	0	0	2057	0	5392	2677	0	2520	0	0	0	0	0	0	0	0	0	0	0	0	0	0	0	0	0	0
a20238644035f500b70d31dbfa782fe3	CACCGCGGTTATACGAGAGGCCCAAGTTGACAGACCACGGCGTAAAGAGTGGTCAGGGAAACTTTTAAACTAAAGCCGAACATCCTCACAGCAGTCCAAAGCTTCCGAGTTAAGAAGTCCAACCACGAAAGTAGCTTTAAACAACCTGACTCCACGAAAGCTGAGGCA	Actinopteri	Acanthuriformes	Pomacentridae	Neopomacentrus	Neopomacentrus taeniurus	1	3 data : 100% match, mono group, tree ok	✓	-	1	15	73552	0	0	0	0	0	0	0	0	0	0	0	0	0	0	4470	4019	0	0	0	0	0	0	0	0	0	0	0	0	0	0	0	0	1059	0	2257	0
d7260021dd07d7735758853376ffaba5	CACCGCGGTTATACGAGAGGCCCAAGTTGACAAATGCCGGCGTAAAATGTGGTTATTACAGTATTTCACTAAAGCCAAACATCTTCAAAGCTGTCATACGCTCTCGAAGAGAGGAAGATCCCCCACGAAAGTGGCTTTAATATATATGAACCACGAAAGCTAGGAAA	Actinopteri	Gobiiformes	Gobiidae	Oligolepis	Oligolepis acutipennis	1	5 data : branching but same species, mono group, tree ok	✓	-	1	23	178211	0	0	0	0	0	0	20234	9116	14759	9010	12047	8273	1449	6167	10121	0	1368	2040	0	0	0	0	0	0	0	0	0	0	13980	19625	2189	3664	3332	9393	5544	9570
f22132266ef460f44ac4ce37e8f0b91c	CACCGCGGTTATACGAGAGGCCCAAGTTGACAAATGCCGGCGTAAAATGTGGTTATTATAATATTTCACTAAAGCCAAACATCTTCAAAGCTGTTATATGCTCTCGAAGACAGGAAGACCCCTCACGAAAGTGGCTTTAATTTTTATGAACCACGAAAGCTAGGAAA	Actinopteri	Gobiiformes	Gobiidae	Oligolepis	Oligolepis stomias2	1	1 data : this sequence aligned to one data, clade ok, Distribution: Western Pacific: Philippines and Taiwan north to Tokushima Prefecture (southern Japan), south to Papua New Guinea; Samoa. Habitat: freshwater, brackish.	✓	-	0.994012	15	56828	0	0	0	0	0	0	2455	7216	1763	20506	2299	1145	1262	1624	0	2158	0	0	0	0	0	0	0	0	0	0	0	0	2935	0	0	484	1955	1266	3935	0
0e688be0b0b1efa038442e43d2230768	CACCGCGGTTATACGAGAGGCCCAAGTTGACGAATGCCGGCGTAAAATGTGGTTATTATAATATTTCACTAAAGCCAAACATCTTCAAAGCTGTTATATGCTCTCGAAGACAGGAAGACCCCCCACGAAAGTGGCTTTAATTTTTATGAACCACGAAAGCTAGGAAA	Actinopteri	Gobiiformes	Gobiidae	Oligolepis	Oligolepis stomias1	1	2 data : this sequence aligned to one data, clade ok,Distribution: Western Pacific: Philippines and Taiwan north to Tokushima Prefecture (southern Japan), south to Papua New Guinea; Samoa. Habitat: freshwater, brackish.	✓	-	1	13	58429	0	0	0	0	0	0	3983	13995	8078	11635	0	1579	1154	3408	0	0	0	0	0	0	0	0	0	0	0	0	0	0	1460	0	1566	1376	0	700	6293	3202
1c691b676b4bba6d9db1001e2e423ece	CACCGCGGTTATACGAGAGGCCCAAGTTGATAGCCGCCGGCGTAAAGAGTGGTTAATAAGCCCCAAATACTAAAGCCGAACATCTTCAAAGCTGTTATACGCAACCGAAGACAGGAAGACCCTCCACGAAAGTGGCTTTAAACCTTATGACCCCACGAAAGCTAGGACA	Actinopteri	Gobiiformes	Eleotridae	Ophiocara	Ophiocara ophicephalus	1	6 data : 5-100% match, Ophiocara porocephala is now understood to be limited to the Indian Ocean. For the Pacific Ocean, including Japan and the Ryukyu Islands, the correct species is Ophiocara ophicephalus.	✓	-	1	6	22803	0	0	0	0	0	0	0	0	0	0	0	3461	0	0	0	0	0	0	0	0	0	0	0	0	0	0	0	0	0	0	0	0	426	4653	0	0
7f0e3c73f9b93ad98326b0ed12d6537c	CACCGCGGTTATACGAGAGGCCCAAGTTGACAAACCCCGGCGTAAAGAGTGGTTAATATACAACAAACTAAGGCTAAACACCTTCAAAACTGTCATACGTTCCCGAAGGCAGGAAGACCTCCAACGAAAGTAGCTTTAACCAAATATGACCCCACGAAAGCTAGGAAA	Actinopteri	Gobiiformes	Gobiidae	Oplopomus	Oplopomus oplopomus	1	1 data : 100% match, tree ok, mono group, sp cons.	✓	-	0.994048	1	7155	0	0	0	0	0	0	0	0	0	0	0	0	0	0	0	0	0	0	0	0	0	0	0	0	0	0	0	0	0	0	0	0	0	0	0	0
0d2830923cff0f4c15efb6401289f83c	CACCGCGGTTATACGAGAGGCCCAAGTTGATAGCCTTCGGCGTAAAGAGTGGTTAAGTTAGCCCTAGCTATACTAAAGTCGAACACACCCAAAACTGTGATACGTTCTCGGAGAAATGAAGCCCAACTACGAAAGTGACTTTAAAGCATCTGACCCCACGAAAGCTGTGAAA	Actinopteri	Mugiliformes	Mugilidae	Osteomugil	Osteomugil engeli	1	5 data : 4- 100% match, mono group, tree ok. Indo-Pacific: East Africa to the Marquesan and Tuamoto islands, north to the Yaeyamas. At least one country reports adverse ecological impact after introduction. Current status: Valid as Osteomugil engeli (Bleeker 1858). Mugilidae. Distribution: Red Sea; Indo-West Pacific: East Africa and Madagascar east to Mariana Islands, Tuamotu Archipelago and Marq…	-	-	1	1	3425	0	0	0	0	0	0	0	0	0	0	0	0	0	0	0	0	0	0	0	0	0	0	0	0	0	0	0	0	0	0	0	0	0	0	0	0
4658167ebaf2855c3b2957fb479c3375	CACCGCGGTTATACGAGAGGCCCAAGTTGATAAACACCGGCGTAAAGAGTGGTTAATAGCCCCCCCCCACTAAAGCCGAACGTCTCCAAAGTTGTACAACACATTCGAAGATATGAAGACCTACCACGAAAGTGACTTTATGACCTTGAACCCACGAAAACTAAGAAA	Actinopteri	Kurtiformes	Apogonidae	Ostorhinchus	Ostorhinchus moluccensis	1	2 data : 100% match, tree ok, mono group, Indo-Pacific: South Africa and India eastward to Fiji; north to Taiwan, south to Australia.	-	-	1	1	490	0	0	0	0	0	0	0	0	0	0	0	0	0	0	0	0	0	0	0	0	0	0	0	0	0	0	0	0	0	0	0	0	0	0	0	0
3a96bedaa5d774a2de48ce927eba651d	CACCGCGGTTATACGAGAGGCCCAAGCTGACAGTCGCCGGCGTAAAGAGTGGTTAATACCTTACTACACTAAAGTCGAACATCTCTCAAAGTTGTATAACACACTCGAAGACATGAAGACCAACCACGAAAGTGACTTTACACTCTTTGAACCCACGAAAGCTAGGAAA	Actinopteri	Kurtiformes	Apogonidae	Ostorhinchus	Ostorhinchus taeniophorus	1	5 data : 2-3 bpd of the existing cs, aggregated and all branching in the clade: intraspecific mutation but all same species in the clade	-	-	0.970414	1	7556	0	0	0	0	0	0	0	0	0	0	0	0	0	0	0	0	0	0	0	0	0	0	0	0	0	0	0	0	0	0	0	0	0	0	0	0
a923a46972398e6207db6df5353e4008	CACCGCGGTTATACGAGAGGCCCAAGCTGACAGTTACCGGCGTAAAGCGTGGTTAATAACCCCCCCCCCGATACTAAAGCCGAACATCTGCAAAGTTGTTTAACGCACTCGAAGATATGAAGACCCACCACGAAAGTGACTTTATACCCTTGAAGCCACGAAAGCTAGGGAA	Actinopteri	Kurtiformes	Apogonidae	Ostorhinchus	Ostorhinchus wassinki	1	4 data : 100% match, tree ok, mono group although branching	✓	-	1	1	2119	0	0	0	0	0	0	0	0	0	0	0	0	0	0	0	0	0	0	0	0	0	0	0	0	0	0	0	0	0	0	0	0	0	0	0	0
7842f6e7d6315998ad720d63ab3e8c57	CACCGCGGTTATACGAGAGGCCCAAGTTGACAAATGCCGGCGTAAAATGTGGTTATTACAGTATTTCACTAAAGCCAAACATCTTCAAAGCTGTTATATGCTCTCGAAGACAGGAAGTTCCTCCACGAAAGTGGCTTTAAACTTTATGTACCACGAAAGCTAGGGAA	Actinopteri	Gobiiformes	Gobiidae	Oxyurichthys	Oxyurichthys cornutus	1	2 data: 100% match, mono group, tree ok	✓	-	1	2	1087	0	0	0	0	0	0	0	0	0	0	0	0	0	0	0	0	0	0	0	0	0	0	0	0	0	0	0	0	0	0	0	0	0	187	0	900
e65832a55a6f1964db65f0225577bf7b	CACCGCGGTTATACGAGAGGCCCAAGTTGACAAATGCCGGCGTAAAATGTGGTTATTACAGTATTTCACTAAAGCCAAACATCTTCAAAGCTGTTATATGCTCTCGAAGACAGGAAGTTCATCCACGAAAGTGGCTTTAAGCTTTATGTACCACGAAAGCTAGGGAA	Actinopteri	Gobiiformes	Gobiidae	Oxyurichthys	Oxyurichthys lonchotus	1	1 data : 100% match, clade ok	✓	-	1	13	47117	0	0	0	0	0	0	0	0	0	0	0	0	1517	0	0	2334	0	0	0	0	0	0	0	0	0	0	0	0	0	0	0	0	0	851	2395	0
faf4b1b277c2438cb3e2462496761169	CACCGCGGTTATACGAGAGGCCCAAATTGACAGACACCGGCGTAAAAAGTGGTTAATAAGCTCCCTAAACTAAAGCTAAACACCTTCAAGACTGTTATACGTACCCGAAGGCAGGAAGCCCCATAACGAAAGTAGCTTTAAGTACTATTGACCCCACGAAAGCTAGGAAA	Actinopteri	Gobiiformes	Gobiidae	Palutrus	Palutrus meteori	1	both sequence has relevant reads	✓	-	0.994118	1	16903	0	0	0	0	0	0	0	0	0	0	0	0	0	0	0	0	0	0	0	0	0	16903	0	0	0	0	0	0	0	0	0	0	0	0	0	0
14001c077b37a270c642e80737a059dd	CACCGCGGTTATACGAGAGGCCCAAGTTGATAGCAACCGGCATAAAAAGTGGATTAAACAAGACACTAGAGCCAAACATTTTCAGAGCAGTTATATGCCCATGAAAACAGGAGGCCCTATCACGAAAGTAGCTCTAAAAATTTATACCACGAAAGCTAGGGCA	Actinopteri	Gobiiformes	Gobiidae	Pandaka	Pandaka trimaculata	1	3 data : 2 -100% match	✓	-	1	15	28744	0	0	0	0	0	0	0	791	0	6155	598	1797	863	941	0	0	0	0	0	0	0	0	0	0	0	0	0	0	7	0	0	40	234	337	0	5566
80ceb2b79dac6b691731b6316fc51507	CACCGCGGTTATACGAGAGGCCCAAGTTGATAGGTATCGGCGTAAAGAGTGGTTAGGGCAAATAAAAGACTAAAGCCGAACGCCGTCCAAGCTGTTATACGCTTACGAAGGTATGAAGCACAACCACGAAAGTGGCTTTACACCCCCTGACTCCACGAAAACTATGAAA	Actinopteri	Acropomatiformes	Pempheridae	Parapriacanthus	Parapriacanthus ransonneti	1	3 data : 2- 100% match	-	-	1	1	2652	0	0	0	0	0	0	0	0	0	0	0	0	0	0	0	0	0	0	0	0	0	0	0	0	0	0	0	0	0	0	0	0	0	0	0	0
f2974af29160350657982f408e94db29	CACCGCGGTTATACGAGTGGCCCAAGTTGATACTTATCGGCGTAAAGAGTGGTTAGGGAACATATAAACTAAAGCCGAACCCCTTCAAAGCTGTTGCACGCACTCGGAGGGCAGAAGCCCAACTACGAAGGTGACTTTACAATCCCTGACCCCACGAAAGCCAAGACA	Actinopteri	Perciformes	Scorpaenidae	Parascorpaena	Parascorpaena mossambica	1	1 data : 100% match, tree ok, mono group. Distribution: Red Sea; Indian Ocean: KwaZulu-Natal (South Africa), East Africa, Seychelles, Comoros, Madagascar and western Mascarenes (La Réunion, Mauritius) east to western Indonesia. Record from Taiwan needs verification. Habitat: marine.	-	-	1	1	19538	0	0	0	0	0	0	0	0	0	0	0	0	0	0	0	0	0	0	0	0	0	0	0	0	0	0	0	0	0	0	0	0	0	0	0	0
2a643a66dc39573db92b536494e8b4d1	CACCGCGGTTATACGAGCGGCCCGAGTTGACAAACATCGGCGTAAAGGGTGGTTAACGCATAAAAAACTAAGGCCGAACACCTTCACGGCTGTCACACGCATCCGAAGGTAGGAAGAACCCCTACGAAAGTGGCCTTAACCACTTATGAATCCACGAAAGCTAGGAGA	Actinopteri	Gobiiformes	Ptereleotridae	Parioglossus	Parioglossus dotui	1	several data submitted : 100% match, tree ok, mono group	✓	-	1	21	205810	0	0	0	0	0	0	0	0	0	9255	0	0	0	0	0	0	0	0	0	0	0	0	0	0	0	0	0	0	0	0	0	0	0	0	0	0
347508ad54790ef8ac7f1154f20b4065	CACCGCGGTTATACGAGAGGCCCAAGTTGACAAGCATCGGCGTAAAGAGTGGTTAATATAAAACAAACTAAGACCGAACATCTTCAAGGCTGTCATACGCATCCGGAGACAGGAAGACCCCCTACGAAAGTGGCCTTAACAAATATGAACCCACGAAAGCTAGGACA	Actinopteri	Gobiiformes	Ptereleotridae	Parioglossus	Parioglossus raoi	1	3 data : 100% match, tree ok, mono group	✓	-	1	4	24666	0	0	0	0	0	0	0	0	0	0	0	1240	0	0	0	0	0	0	0	0	0	0	0	0	0	0	0	0	0	0	0	0	0	0	0	0
78f8066ba7be5ce1e45fcbdd1933e3ee	CACCGCGGTTATACGAGCAGGCCTAAACTGATAGAATCCGGCGCAAAGGGTGGTTAACGGCCCCGACATACTAGAACCGAACACCCTCATGGCTGTTATACGCATCCGAGGTGTAGAAAAACCTTTACGAAAGTAGTTCTATAAATGTGACCCCACGAAAGCTAGGAAA	Actinopteri	Gobiiformes	Gobiidae	Parkraemeria	Parkraemeria saltator	1	1 data : 100% match, tree ok, mono group	✓	VU	1	10	47389	0	0	0	0	0	0	0	0	0	0	0	0	0	0	0	0	1852	0	2350	0	0	0	0	0	0	0	0	0	0	0	0	0	0	0	0	0
021ea62c340c0f77fefc5d8512e10403	AACCGCGGTTATACGAGAGGCCCAAGTTGATAGGATTCGGCGTAAAGGGTGGTTAAGGGTTACTAAAAATAAAGCCGAACGTTCTCAATGCTGTTATACGCTCCCGAGGACTCGAAGCCCCACCACGAAAGTGGCTTTACCCCGCCCCGAACCCACGAAAGCCAGGGTA	Actinopteri	Syngnathiformes	Mullidae	Parupeneus	Parupeneus indicus	1	5 data : 100% match KAUM:I:34448, KAUM:I:22251, NSMT:P:142766, GOU100526 mitochondrion, complete genome, indicus voucher SW183, tree ok, mono group	✓	-	1	5	43027	0	0	0	0	0	0	0	0	0	0	0	0	0	0	0	0	0	0	0	2297	0	10218	0	0	0	0	0	0	0	0	0	0	0	0	0	0
b30a65f30b608519f538fb22566cf8ad	AACCGCGGTTATACGAGAGGCCCAAGTTGACAGGAATCGGCGTAAAGGGTGGTTAGGGGTTATTACAAAATAAAGCCGAACATTCTCAGCGCTGTTATACGCCCCCGAGAACTTGAAGCCCCACCACGAAAGTGGCTTTACCCCGCCCCGAACCCACGAAAGCCAGGGCA	Actinopteri	Syngnathiformes	Mullidae	Parupeneus	Parupeneus multifasciatus	1	7 data : 6-100% match, tree ok, mono group	✓	-	1	2	13588	0	0	0	0	0	0	0	0	0	0	0	0	0	0	0	0	0	0	0	0	0	11768	0	0	0	0	0	0	0	0	0	0	0	0	0	0
89e0fbca70aa7bd251deaf8c1bbc44eb	CACCGCGGTTATACGAGTGACACAAATTAATATCCTACGGCGTTAAGGGTGATTAGAAACCATCTTACCAAAAATAAAGTTGAGACCCCATCAAGCTGTCATACGCTATTATGACTGGAACTATCACTCACGAAAGTAACTTTATATAAGACAGAGCTTTTGACCTCACGACAGTTAAGACC	Chondrichthyes	Myliobatiformes	Dasyatidae	Pastinachus	Pastinachus ater	1	3 data : 2- P. sephen(Overseas distribution) but 1- match also with P. ater (this one the species in Okinawa) https://ichthysinfo.web.fc2.com/ichthys/genus/tsukaei.html Domestic distribution Amami Islands (Amami Oshima), Okinawa Islands (Okinawa Island), Yaeyama Islands (Iriomote Island) Indo-West Pacific (including the Red Sea and Persian Gulf, excluding the Solomon Islands and east)	✓	-	1	16	8768	0	0	0	0	0	0	0	0	0	0	0	0	0	0	0	0	165	539	0	0	0	159	0	0	0	0	0	0	0	0	0	0	0	0	0	0
8196564f6fa03b489c61def9b27d2651	CACCGCGGTTATACGAGTGACACAAACTAATATTCCACGGCGTTAAGGGTGATTAAAACAAATCTTACTAAAAATAAAGTTAAGACAACATCAAACTGTCATACGTTCTCATGTTTAAAAACATCACTTACGAAAGTAACTTTATACAAAAAAGAGTTTTTGACCTCACGACAGTTAAGACC	Chondrichthyes	Myliobatiformes	Dasyatidae	Pateobatis fai	Pateobatis fai	1	the sequence also match with genus Pateobatis, same family, one saubmitted fai, and there is a report of existence of this species in Iriomote	✓	-	1	8	943	0	0	0	0	0	0	0	0	0	0	0	0	0	0	0	78	0	161	0	0	0	0	0	0	0	0	0	0	0	0	0	0	4	0	0	0
204d23c574598f28f788e5ccd8fd6e69	CACCGCGGTTATACGAGAGGCCCAAGTTGACAAACACCGGCGTAAAAAGTGGTTAGTAAGTAATTTAACTAAAGCCAAACACCTTCAAAGCTGTTATATGCTCTCGAACATAAGAAGCCCTTCCACGAAAGTGGCTTTAAACATTACAAACCCACGAAAGCTAGGAAA	Actinopteri	Gobiiformes	Gobiidae	Periophthalmus	Periophthalmus argentilineatus	1	5 data : 100% match, tree okay, mono group	✓	-	1	22	165884	0	0	0	0	0	0	0	0	0	0	0	2395	0	0	0	0	827	0	0	1040	0	0	0	0	0	0	0	0	0	0	0	0	1044	1482	8312	7997
88b6f8dd7bfe5555deab84bec4123a27	CACCGCGGTTATACGACAGAGGCTCAAATTGATGCTTAACGGCGTAAAGCGTGATTAGAGGAAACACAAAACTAAAGCCGAACATCCCCTTAGCAGTTATACGCCTAAAGACACACGAAGCCCAACAACGAAAGTAGCTTTAACCAAAAACCTTGAATTCACGAAAATTAAGAAA	Actinopteri	Anguilliformes	Ophichthidae	Pisodonophis	Pisodonophis boro	1	4 data : branching but clade belong to same species	✓	-	1	1	270	0	0	0	0	0	0	0	0	0	0	0	0	0	0	0	0	0	0	0	0	0	0	0	0	0	0	0	0	0	0	0	0	270	0	0	0
d51582388e49352d2e1b5aa16cfb3e0f	CACCGCGGTTATACGAGAGGTCCAAGCTGACAGCCATCGGCGTAAAGAGTGGTTAAGTTAACCAACACAACTAAAGTCGAACGCCCCCAAGACCGTTATACGTGCTCGGAGGTATGAAGCCCAACTACGAAAGTGGCTTTAAAATTCCTGACCCCACGAAAGCTGTGAAA	Actinopteri	Mugiliformes	Mugilidae	Planiliza	Planiliza haematocheilus	1	1 data : 100% match, tree ok, mono group, Domestic distribution Hokkaido, the Sea of 窶銀徽apan coast from Aomori Prefecture to Yamaguchi Prefecture, the Seto Inland Sea, the Ariake Sea, the Pacific coast from Iwate Prefecture to Mie Prefecture, Wakayama Prefecture (?), Tosa Bay, Iki, Oita Bay, and the Osumi Peninsula.	-	-	1	1	1878	0	0	0	0	0	0	0	0	0	0	0	0	0	0	0	0	0	0	0	0	0	0	0	0	0	0	0	0	0	0	0	0	0	0	0	0
d9d94066a3ee601aea2dffefc0c26fcd	CACCGCGGTTATACGAGAGGTCCAAGCTGACAGCCATCGGCGTAAAGAGTGGTTAAGTTACCCCAATACAACTAAAGTCGAACGCCCCCAAGACCGTTATACGTGCTCGGAGGTATGAAGCCCAACTACGAAAGTGGCTTTAAATTTCCTGACCCCACGAAAGCTGTGAAA	Actinopteri	Mugiliformes	Mugilidae	Planiliza	Planiliza macrolepis	1	6 data : 100% match, old name: Liza macrolepis	✓	-	1	20	166771	0	0	0	0	0	0	0	0	0	0	0	1773	0	0	10713	4852	2085	2351	0	0	0	5509	0	0	0	0	0	0	0	0	0	0	0	0	2556	0
2978823a11369a51770a778b086c7652	CACCGCGGTTATACGAGAGGTCCAAGCTGACAGCCAACGGCGTAAAGAGTGGTTAAGTTAACCCAATACAACTAAAGTCGAACGCCCCCAAGACCGTTATACGTGCTCGGAGGTATGAAGCCCAACAACGAAAGTGGCTTTAAAATTCCTGACCCCACGAAAGCTGTGAAA	Actinopteri	Mugiliformes	Mugilidae	Planiliza	Planiliza melinopterus	1	1 data : 100% match, CBM:ZF:19178, accpeted name: Planiliza melinopterus	✓	-	1	36	402367	0	0	0	0	0	0	0	0	9059	14403	2637	985	6580	0	16007	3191	1477	1926	0	0	0	0	0	0	0	0	0	0	0	0	2517	887	511	0	4049	3648
fd57a6bc161ea3824354c411c35c6222	CGCCGCGGTTATACGAGAGGTCCAAGCTGACAGTCATCGGCGTAAAGAGTGGTTAAGTCACCCCATAAAACTAAAGTCGAACGCCCCCAAGACCGTTATACGTGCTCGGAGGTATGAAGCCCGACTACGAAAGTGGCTTTAACATGCCTGACCCCACGAAAGCTGTGAAA	Actinopteri	Mugiliformes	Mugilidae	Planiliza	Planiliza subviridis	1	2 data : 100% match, tree ok, mono group, Distribution: Red Sea; Indo-West Pacific: Eastern Cape and KwaZulu-Natal (South Africa), East Africa, Persian Gulf and Socotra (Yemen) east to Philippines, Tonga and Samoa, north to southern Japan, south to Shark Bay (Western Australia), New South Wales (Australia) and New Caledonia. Habitat: freshwater, brackish, marine.	✓	-	1	4	8813	0	0	0	0	0	0	0	0	0	0	0	0	0	0	0	0	0	0	0	0	0	0	0	0	0	0	0	0	0	0	0	0	0	620	0	0
22dfbf56344eaab26a9c2a555e2d44d8	CACCGCGGTTATACGAGAGGCCCAAGCTGATAGACTGCGGCGTAAAGAGTGGTTAAGATGAAACAAAAACTAAAGTCGAATGCCTTCAAAGCTGTTATACGCTTCCGAAGTTAGCAGAAGCTCAACCACGAAAGTGACTTTAAACCCACTGACTCCACGAAAGCTAGGGAA	Actinopteri	Perciformes	Platycephalidae	Platycephalus	Platycephalus indicus	1	4 data : 3-100% match, mono group, one species in another clade, Distribution: Red Sea; Indo-West Pacific: Eastern Cape and KwaZulu-Natal (South Africa), East Africa and Persian Gulf east to Philippines and New Guinea, north to Korea and southern Japan, south to northwestern Australia and New South Wales (Australia); Mediterranean Sea (Red Sea immigrant). Habitat: brackish, marine.	-	-	1	3	9144	0	0	0	0	0	0	0	0	0	0	0	0	0	0	0	0	0	0	0	0	0	0	0	0	0	0	0	0	0	0	0	582	0	0	0	0
91f1d79a7c8f9a8959958df2f91b9370	CACCGCGGTTATACGAGAGGCCCAAGTTGATAAGCATCGGCGTAAAGAGTGGTTAAGACGAACCGAAAACTAAAGCCGAATACCCTCACAGCTGTTATACGCAAACACGAGAGTCAGAAGCTCACCTACGAAAGTGGCTTTATTACATCTGAACCCACGAAAGCTAAGGTA	Actinopteri	Lutjaniformes	Haemulidae	Plectorhinchus	Plectorhinchus gibbosus	1	6 data : 2-100% match, 2 major branch, mono group, tree ok	✓	-	1	2	9442	0	0	0	0	0	0	0	0	0	0	0	0	0	0	0	0	0	0	0	0	0	0	0	0	0	0	0	0	0	0	0	0	0	0	0	0
b0d230749abfebcd97650a0642ddba3d	CACCGCGGTTATACGAGAGGCTCAAGTTGACAGACAACGGCGTAAAGAGTGGTTAAGGCAGCTCCTAAAACTAAAGTCGAACGCCCTCAGAACTGTTATACGTTTCCGAAGATAAGAAGCCCCATCACGAAAGTAACTTTATTGATCCTGACCCCACGAAAGCTGTGACA	Actinopteri	Acanthuriformes	Pomacentridae	Plectroglyphidodon	Plectroglyphidodon fasciolatus	1	2 data : 100% match, tree ok, mono group	-	-	1	3	13028	0	0	0	0	0	0	0	0	0	0	0	0	0	0	0	0	0	0	0	2467	0	0	0	0	0	0	0	0	0	0	0	0	0	0	0	0
aeffc0e1f16f3cc01566ed48e2718356	TACCGCGGTTAAACGAGCGACTCAAGTTGATGGGTCACGGCGTAAAGGGTGGTTAGGATTAAATACAAACTAAAGCCGAACACTTACAGAGCTGTTATACGCTTCCGAACGTAAGAAGAACATCTACGAAAGTGGCTTTAATACTCCTGAACCCACGAAAGCTAAGGTA	Actinopteri	Perciformes	Epinephelidae	Plectropomus	Plectropomus leopardus	1	7 data : 100% match - 6, tree ok, mono group	-	-	1	1	1499	0	0	0	0	0	0	0	0	0	0	0	0	0	0	0	0	0	0	0	1499	0	0	0	0	0	0	0	0	0	0	0	0	0	0	0	0
92f1b1ac848e0c05efd31661fe4f3eb3	CACCGCGGTTATACGAGGGGCCCAAGTTGACAGTCCACGGCGTAAAGGGTGGTTAGGGAATTCTATTAAACTAAAGCCGAACGCTTACAAAGCTGTTATACGCACACGAAAGTAAGAAGATCAACAACGAAAGTGGCTTTATTCACCCTGAACCCACGAAAGCTAAGGAA	Actinopteri	Carangiformes	Polynemidae	Polydactylus	Polydactylus plebeius	1	7 data : 100% match - 6, 1bpd - 1, tree ok, mono group	✓	-	1	2	7682	0	0	0	0	0	0	0	0	0	0	0	0	0	0	0	0	0	0	0	0	0	0	0	0	0	0	0	0	0	0	0	0	0	0	0	0
5e100e8884771f6478b572afa16b2790	CACCGCGGTTATACGAGTGAGCCCAAGCTGTTAGACATCGGCGTAAAGCGTGGTTAAGATAATCCAAACACTAAAGCCGAACGCCTTCTACACTGTTATACGTCCCCCGAAGGTAAGAAGCCCAATCACGAAAGTAGCTTTAACTATATCTGAATCCACGAAAGCTAGGGCA	Actinopteri	Acanthuriformes	Pomacanthidae	Pomacanthus	Pomacanthus semicirculatus	1	2 data : 100% match KAUM:I:66435, #LC021275, #OP035082- ISH_408894, tree ok, mono group	✓	-	1	1	5174	0	0	0	0	0	0	0	0	0	0	0	0	0	0	0	0	0	0	0	0	0	5174	0	0	0	0	0	0	0	0	0	0	0	0	0	0
a078a5a9d0a34e50e372edf022469a8d	CACCGCGGTTATACGAGAGGCTCAAGTTGACAGACAACGGCGTAAAGAGTGGTTAGGGAACTTTTAAAACTAAAGCCGAACGTCCTCAGAGCTGTTTAACGCTTCCGAGTTAAGAAGGTCTTTTACGAAAGTAGCTTTACCAAACCTGACCCCACGAAAGCTGTGAAA	Actinopteri	Acanthuriformes	Pomacentridae	Pomacentrus	Pomacentrus chrysurus	1	7 data : 6-100% match, 1data-Pomacentrus_bankanensis, tree ok, mono group	✓	-	1	5	59596	0	0	0	0	0	0	0	0	0	0	0	1682	0	0	0	0	0	0	0	0	0	0	0	0	0	0	0	0	0	0	0	0	0	0	0	0
2e03fa0792e6a9c98f6f59536fb75c1b	CACCGCGGTTATACGAGAGGCTCAAGTTGACAGACAACGGCGTAAAGAGTGGTTAGGGAAACTTTTAAAACTAAAGCCGAACGTCCTCAGAGCTGTTTAACGCTCCCGAGTTAAGAAGGTCTTTAACGAAAGTAGCTTTACTAAACCTGACCCCACGAAAGCTGTGAAA	Actinopteri	Acanthuriformes	Pomacentridae	Pomacentrus	Pomacentrus philippinus	1	1 data : 100% match, tree ok, mono group	-	-	1	4	17822	0	0	0	0	0	0	0	0	0	0	0	0	0	0	0	0	0	0	0	0	0	0	0	0	0	0	0	0	0	0	0	0	0	0	0	0
25efd58031967545043ffce5e4d5f772	CACCGCGGTTATACGAGAGGCTCAAGTTGACAGACAACGGCGTAAAGAGTGGTTAGGGAAACTTTTAAAACTAAAGCCGAACGTCCTCAGAGCTGTTTAACGCTCCCGAGTTAAGAAGGTCTTTTACGAAAGTAGCTTTACCAAACCTGACCCCACGAAAGCTGTGAAA	Actinopteri	Acanthuriformes	Pomacentridae	Pomacentrus	Pomacentrus taeniometopon	1	3 data : 100% match	✓	-	1	7	22263	0	0	0	0	0	0	0	0	0	0	1365	0	2444	0	0	3053	0	0	0	0	0	0	0	0	0	0	0	0	0	0	0	0	0	0	0	0
c3eceaa6a57abcddcfc8de4c4f8ac74b	CGCCGCGGTTATACGAGAGGCCCAAGTTGACAGCCCACCGGCGTAAAGAGTGGTTAATAGTTTCTTGACTAAAGCCGAACACCTCCAAGGCTGTTATACGCACCCGAAGGCAGGAAGCTCTCCCACGAAAGTGACTTTAAAACACTATGACCCCACGAACGCTAGGACA	Actinopteri	Gobiiformes	Gobiidae	Psammogobius	Psammogobius biocellatus	1	2 major branch : many data submitted 100% match of the second branch	✓	-	1	17	55668	0	0	0	0	0	0	4083	0	2302	0	5161	3481	2302	9309	4613	2738	0	0	0	0	0	0	0	0	0	0	0	0	1313	0	555	1513	1359	1531	4586	1444
8bfba9c76d7ddae095e3a59999f54518	CACCGCGGTTATACGGAGGGCCCAAGTTGATAGCCAACGGCGTAAAGCGTGGTTAAGATTTAAAACTATAGTAAAGCCGAAAGTAAGCTAAGCTGTTATACGCACTCGAACATGTAAGCTCGATCACGAAAGTAGCTTTATATAACTGACGCCACGAAAGCCAGGGAA	Actinopteri	Perciformes	Serranidae	Mirolabrichthys	Mirolabrichthys pascalus	1	4 data : 3 - 100% match, 1 is aligned with Pseudanthias_tuka_complete genome, Current status: Valid as Mirolabrichthys pascalus (Jordan & Tanaka 1927). Anthiadidae. Distribution: Western and South Pacific: Indonesia east to Society Islands and Tuamotu Islands, north to Kagoshima Prefecture (southern Japan), south to Great Barrier Reef (Australia) and New Caledonia. Habitat: marine.	-	-	1	2	3228	0	0	0	0	0	0	0	0	0	0	0	0	0	0	0	0	0	0	0	0	0	0	0	0	0	0	0	0	0	0	0	0	0	0	0	0
668e1124593456654d72eac337ab956c	CACCGCGGTTATACGAAAGGCCCAAGTTGACAGACCACGGCGTAAAGGGTGGTTAAGAAATATACAAAACTAAAGTCGAACGCCCCCCGTACTGTGATACGTTTATCTGGAGGTATGAAGCCCAACCACGAAAGTGACTTTACTATATCTGACCCCACGAAAACTGAGAAA	Actinopteri	Blenniiformes	Pseudochromidae	Pseudochromis	Pseudochromis cyanotaenia	1	1 data : 100% match KAUM:I:58314	-	-	1	1	22949	0	0	0	0	0	0	0	0	0	0	0	0	0	0	0	0	0	0	0	0	0	0	0	0	0	0	0	0	0	0	0	0	0	0	0	0
0e068fa576807528f5c4bf08b1bdaca5	CACCGCGGTTATACGAGAGGCCCAAGTTGATAAACTACGGCGTAAAGGGTGGTTAAGAGATATCCATAAACTAAAGTCGAAAACCCCCCATTCTGTAATACGATATCCGGGGGTATGAAGCCCAGCCACGAAAGTGACTTTACCACATCCGACCCCACGAAAGCTGAGAAA	Actinopteri	Blenniiformes	Pseudochromidae	Pseudochromis	Pseudochromis marshallensis	1	2 data : 100% match, tree ok, mono group	-	-	1	2	276	0	0	0	0	0	0	0	0	0	0	0	0	0	0	0	0	0	0	0	0	2	0	0	0	0	0	0	0	0	0	0	0	0	0	0	0
d302fed61510688909d8e7877808bcd0	CACCGCGGTTATACGAGAGGCCCAAGTTGACAAATGCCGGCGTAAAATGTGGTTAGTTTATCTGTTATATGCTAAAGTCAAACACCTTCAAAACTGTTATACGCACTTGAAGGCAGGAAGCCCCACCACGAAAGTGACTTTAAAACTACTACCCCACGAAAGCTAGGGAA	Actinopteri	Gobiiformes	Gobiidae	Pseudogobius	Pseudogobius poicilosoma	1	5 data : branching but mono group, same species in the clade, accepted as Pseudogobius poicilosoma	✓	-	1	22	102509	0	0	0	0	0	0	0	0	4316	3727	1120	2059	0	5159	0	5112	0	0	0	0	0	0	0	0	0	0	0	0	0	0	1105	0	1001	3050	3634	0
8972112a8161cd6dd77169cc3a9c7077	CACCGCGGTTATACGAGAGACCCAAGTTGATAGTTGCCGGCGTAAAGAGTGGTTAAGACTATACCTAACACTAAAGCCGAACGCCCTCAGAGCTGTTATACGCATCCGAAGGTAAGAAGCCCAATCACGAAAGTGGCTTTATAACATCTGAATCCACGAAAGCTATGACA	Actinopteri	Lutjaniformes	Caesionidae	Pterocaesio	Pterocaesio trilineata	1	1 data : 100% match, mono group, tree ok	-	-	1	2	24937	0	0	0	0	0	0	0	0	0	0	0	0	0	0	0	0	0	0	0	0	0	0	0	0	0	0	0	0	0	0	0	0	0	0	0	0
5782d3d49426e8d68754ddd52526e363	CACCGCGGTTATACGATAGGCCCAAGTTGACAGACCCCGGCGTAAAGCGTGGTTAAGGAAAACTATAAACTAAAGCCGAACACCTTCAAGGCAGTCATACGTTTCCGAAGGCACGAAGCCCCTCCACGAAAGTGGCTTTACTCATCCTGACCCCACGAAAGCTAGGACA	Actinopteri	Scombriformes	Scombridae	Rastrelliger	Rastrelliger kanagurta	1	2 major grouping : this sequence 100% match with 2 data, complete genome, Marine; pelagic-neritic; oceanodromous	-	-	1	8	65218	0	0	0	0	0	0	0	0	0	0	0	0	0	0	0	0	789	5713	0	0	0	0	0	0	0	0	0	0	0	0	0	0	0	0	0	0
f43d814b73b6575ff8311349192808ec	CACCGCGGTTATACGAGAGGTCCAAATTGACAGACGCCGGCGTAAAATGTGGTTATATAATAGTTTACTAAAGCCAAACACCCTCAAAGCTGTTATACGCACTCGAGGGCAGGAAGAACCCCCACGAAAGTGGCTTTAAAAATTTAAACCACTAAAGCTAGGGAA	Actinopteri	Gobiiformes	Gobiidae	Redigobius	Redigobius bikolanus	1	10 data : 100% match, mono group, tree ok	✓	-	1	13	38465	0	0	0	0	0	0	5740	2955	0	0	0	3998	0	0	0	0	0	0	0	0	0	0	0	0	0	0	0	0	0	0	0	0	568	3306	1628	0
dcf71aeb859ef0b31ac6065e40f8043e	CACCGCGGTTATACGAGAGGCCCAAGCTGACAGACATCGGCGTAAAGAGTGGTTAGGAAATATAAATTAAACTAGAGCCGAATGCTTCCAAGGCTGTTATACGCACCCGAAAGCAAGAAGTACAACAACGAAAGTGGCCCTATTAATTCTGAACCCACGAAAGCTAAGGCA	Actinopteri	Tetraodontiformes	Balistidae	Rhinecanthus	Rhinecanthus aculeatus	1	5 data : 100% match, tree ok, mono group	✓	-	1	1	8671	0	0	0	0	0	0	0	0	0	0	0	0	0	0	0	0	0	0	0	0	0	0	0	0	0	0	0	0	0	0	0	0	0	0	0	0
d2bba4d36e8311a485c8e3a5c66ec167	CACCGCGGTTATACGAGAGGCCCAAGCTGACAGACATCGGCGTAAAGAGTGGTTAGGAAACATAAATTAAACTAGAGCCGAATGCTTTCAAGGCTGTTATACGCACCCGAGAGCAAGAAGTACAACAACGAAAGTGGCCCTATTGATTCTGAACCCACGAAAGCTAAGGCA	Actinopteri	Tetraodontiformes	Balistidae	Rhinecanthus	Rhinecanthus rectangulus	1	5 data : 100% match, tree okay, mono group although 2 data branching	✓	-	1	6	27392	0	0	0	0	0	0	0	0	0	0	0	0	0	0	0	0	0	0	0	0	0	0	0	0	0	0	0	0	0	0	0	0	0	0	0	0
c473438504897d762b7c02ed4199182e	CACCGCGGTTATACGAGAGGCCCAAGCTGACAGACATCGGCGTAAAGAGTGGTTAGGAAACATAAATTAAACTAGGGCCGAATGCTTTCAAGGCTGTTATACGCACCCGAAAGCAAGAAGTACAACAACGAAAGTGACCCTATTAATTCTGAACCCACGAAAGCTAAGGCA	Actinopteri	Tetraodontiformes	Balistidae	Rhinecanthus	Rhinecanthus verrucosus	1	4 data : 100% maytch -3, tree ok, mono group, sp con.	-	-	1	4	14986	0	0	0	0	0	0	0	0	0	0	0	0	0	0	0	0	0	0	2353	0	0	0	0	0	0	0	0	0	0	0	0	0	0	0	0	0
9d027ca37a4c29705ed1a38d176e0747	CACCGCGGTTATACGAGAGGCCCAAGTTGACAACTACCGGCGTAAAATGTGGCTAATATAGTATTACACTAAAGCTAAACATCTTCAAAGCTGTTATACGCATCCGAAGACAGGATGCCCTTCCACGAAAGTGGCTTTAAACAATATTAACCCACGAAAGCTAGGAAA	Actinopteri	Gobiiformes	Gobiidae	Rhinogobius	Rhinogobius similis	1	several data : 100% match, tree ok, and mono group, although there are other species but very few, Asia: Japan, Korea, Yalu River, Tumen-ula River and Maikhe River in the basin of Peter the Great Bay. Amur River basin (Ref. 13397) and Tedzhen River basin (Ref. 39702). At least one country reports adverse ecological impact after introduction.	✓	-	1	22	424273	0	0	0	0	0	0	5624	0	0	0	0	0	0	0	0	0	0	0	0	0	0	0	0	0	0	0	0	0	0	0	0	1605	884	0	4980	0
ab75e8e7cf39a0aa73e6396cfe0468b5	CACCGCGGTTATACGAGAGGCTCAAGCTGATAGACGCCGGCGTAAAGGGTGGTTAAGAAATAACAAAACTAAAGCCGAACTTCTCCAAGGCTGTCATACGCACCCGGAGAAATGAAGAACCCCTACGAAAGTGGCTTTAAACCTCTGAACCCACGAAAGCCAGGATA	Actinopteri	Gobiiformes	Rhyacichthyidae	Rhyacichthys	Rhyacichthys aspro	1	1 data : 100% match, tree ok, mono group, complete genome	✓	CR	1	37	581735	0	0	0	0	8669	7558	32171	49436	61638	87115	10862	9774	3186	3572	2258	0	0	945	0	0	0	0	0	0	0	0	0	39444	36786	52439	24945	22459	1240	8523	7779	12597
30bdc4a263f949427320dd14d063f0a1	CACCGCGGTTATACGAGAGGCTCAAGCTGACGGACCCTCGGCGTAAAGTGTGGTTAGAATTCTGTTTTTAAACTAAGGCCGAATGCCCTCAAAACTGTTATACGTAATTGAATGCTAGAAGCCCCCTTACGAAAGTAGCCTTATTTTATTGAACCCACGAAAGCTAAGACA	Actinopteri	Blenniiformes	Blenniidae	Salarias	Salarias luctuosus1	1	2 data : 100 % match, OCF(Okinawa Churashima Foundation)-P2851, CBM:ZF:19134: tree ok, mono group	✓	-	1	1	1507	0	0	0	0	0	0	0	0	0	0	0	0	0	0	0	0	0	0	0	0	0	0	0	0	0	0	0	0	0	0	0	0	0	0	0	0
27021efc017d7618298f3151c9bbbf0c	CACCGCGGTTATACGAGAGGCCCAAGCTGACAGCTCCTCGGCGTAAAGCGTGGTTAAAATAGTAAGCACTAAGGCCGAATGCAGTTAAAGCTGTTATACGTAATCGAATGCTAGAAGTCCCCTTACGAAAGTAGCCTTAATATCTTGAATCCACGAAAGCTAAGGTA	Actinopteri	Blenniiformes	Blenniidae	Salarias	Salarias luctuosus2	1	1 data : 100 % match, OCF(Okinawa Churashima Foundation)-P2763; next candidate very low: tree ok, mono group	✓	-	1	1	15069	0	0	0	0	0	0	0	0	0	0	0	0	0	0	0	0	0	0	0	0	0	0	0	0	0	0	0	0	0	0	0	0	0	0	0	0
51641b1154c2c462b5caa40f71814d59	CACCGCGGTTATACGAGAGACCCAAGTTGACAAGCTCGGCGTAAAGAGTGGTTATGGGGACCAGAAACTAAGGCCAAAGACCCCCTAGGCTGTTATACGCACCTGGGTGCTCGAGACACCAATACGAAAGTAGCCTTATCAATACTCCACCAGAGTCCACGACAGCTGGGGAA	Actinopteri	Clupeiformes	Clupeidae	Sardinella	Sardinella melanura	1	1 data : 100% match, tree ok, mono group	✓	-	1	1	3020	0	0	0	0	0	0	0	0	0	0	0	0	0	0	0	0	0	0	0	0	0	0	0	0	0	0	0	0	0	0	0	0	0	0	0	0
a3a5e82105c8e26f49e88d5ae29e6832	CACCGCGGTTATACGAGAGGTCCAAGTTGATAGTTACCGGCGTAAAGAGTGGTTAGGGAAAATATATCTTAAACTAAAGCCAAACACCTTCAGAACTGTTATACGTACCCGAAGGCATGAAGAACCACCACGAAAGTGGCTTTACCAACCCTGAACCCACGAAAGCTATGTCA	Actinopteri	Holocentriformes	Holocentridae	Sargocentron	Sargocentron ittodai	1	4 data : 100% match - 3, tree ok, mono group	✓	-	1	2	5890	0	0	0	0	0	0	0	0	0	0	0	0	0	0	0	0	0	0	0	0	0	0	0	0	0	0	0	0	0	0	0	0	0	0	0	0
eb13eaad49052ee1431cd853a170a4d0	CACCGCGGTTATACGAAAGGCCCAAGTTGAAAAACATTCGGCGTAAAGGGTGGCTAAGGGCCTATTTTAAACTAGAGCTGAATTTCTTCAAAGCTGTTATACGCTCATGAAAACTAGAAAATCAACCACGAAAGTGGCTCTAATCTCTCCTGACACCACGAAAGCTATGACA	Actinopteri	Labriformes	Labridae	Scarus	Scarus ghobban	1	4 data : 100% match, tree ok, mono group	✓	-	1	2	14357	0	0	0	0	0	0	0	0	0	0	0	0	0	0	0	0	0	0	0	0	0	0	0	0	0	0	0	0	0	0	0	0	0	0	0	0
ede781cd483ad3c12da20a3c4ac54e1f	CACCGCGGTTATACGAAAGGCCCAAGTTGAAAAACATTCGGCGTAAAGGGTGGCTAAGGACCTACCTCAAACTAGAGCTGAATTTCTTCAAAGCTGTTATACGCTCATGAAAACCAGAAAATCAACCACGAAAGTGGCTCTAATCACACCTGACACCACGAAAGCTATGGCA	Actinopteri	Labriformes	Labridae	Scarus	Scarus rivulatus	1	2 data : 100 % match, KAUM:I:66188, FMNH 110863 tR--Phe; next candidate 1 bpd: tree ok, mono group	✓	-	1	2	1788	0	0	0	0	0	0	0	0	0	0	0	0	0	0	0	0	0	0	0	0	0	0	0	0	0	0	0	0	0	0	0	0	0	0	0	0
6d2850d6b0449326d81a152c81c18750	CACCGCGGTTATACGAAAGGCCCAAGTTGAAAAACATTCGGCGTAAAGGGTGGCTAAGGACCTATTTCAAACTAGAGCTGAATTTCTTCAAAGCTGTTATACGCTCATGAAAACTAGAAAATCAACCACGAAAGTGGCTCTAATCCCTCCTGACACCACGAAAGCTATGACA	Actinopteri	Labriformes	Labridae	Scarus	Scarus rubroviolaceus	1	3 data : 100% match, tree ok, mono group	-	-	1	1	1472	0	0	0	0	0	0	0	0	0	0	0	0	0	0	0	0	0	0	0	0	0	0	0	0	0	0	0	0	0	0	0	0	0	0	0	0
ccba0295c3750a7eafdf573d2d95d64e	TACCGCGGTTATACGAGAGGCCCAAATTGTTAGCATATCGGCGTAAAGCGTGGTTAAGAAAACAAACTTTTACTAAAGCCGAACACCTTCAAAGCTGTCATACGCACATCGAAGGAAAGAAGACCAACTACGAAAGTGGCTTTATTACATCTGAACCCACGAAAGCTAGGAAA	Actinopteri	Acanthuriformes	Scatophagidae	Scatophagus	Scatophagus argus	1	16 data: majority 100% match, clade all belong same species	✓	-	1	12	33600	0	0	0	0	5660	0	0	2756	0	0	0	1065	2978	3591	4387	0	0	0	0	0	0	0	0	0	0	0	0	0	0	0	0	0	0	797	0	3519
0d09a5775d7e8d39075ab95e372fbdec	CGCCGCGGTTATACGGGAGACCCAAGGTGACAGTCACCGGCGTAAAGCGTGGTTAGAACATTTTTATTTAAACTAAAGCCGAAAACCTTCACAGCAGTCGCACGCTTACGAAAGTAAGAAGCCCAATCACGAAAGTAGCTTTACAATATTTTGACCCCACGAAAACTGGGAAA	Actinopteri	Spariformes	Nemipteridae	Scolopsis	Scolopsis lineata	1	1 data : 100 % match OCF(Okinawa Churashima Foundation)-P2969, next candidate 12 bpd	-	-	1	1	1235	0	0	0	0	0	0	0	0	0	0	0	0	0	0	0	0	0	0	0	0	0	0	0	0	0	0	0	0	0	0	0	0	0	0	0	0
d06d811eb231c17a6e26196e767e7962	CACCGCGGTTAGACGAGCAGGCCCAAGTTGATAGTTCACGGCGCAAAGGGTGGTTAGGGAAAACAAAGACTAAAGTCGAACTAACTCATTACTGTGATAAGCCCATATGATAAAATGAAGCCCGCCCACGAAAGTGACTTTATTAACCCTGAACCCACGAAAGCTAAGAAA	Actinopteri	Carangiformes	Carangidae	Scomberoides	Scomberoides lysan	1	5 data : 4-100% match, mono group, tree ok	-	-	1	1	938	0	0	0	0	0	0	0	0	0	0	0	0	0	0	0	0	0	0	0	0	0	0	0	0	0	0	0	0	0	0	0	0	0	938	0	0
6f7fbaf20cdbdd1fdae5b0e3b10604e1	CACCGCGGCTATACGAGAGGCCCGAGTTGTTACCATCCGGCGTAAAGAGTGGTTATGGGAAATAACAATTAAAGCCGTACACCTTCAAAGCTGTTATACGCACCCGAAGGCCAGAAGACCAAACACGAAAGTAGCTTTATAACCCCTGACCCCACGAAAGCTCTGGCA	Actinopteri	Perciformes	Scorpaenidae	Scorpaenodes	Scorpaenodes guamensis	1	2 data : 100% match, tree ok, mono group	✓	-	1	1	11220	0	0	0	0	0	0	0	0	0	0	0	0	0	0	0	0	0	0	0	0	0	11220	0	0	0	0	0	0	0	0	0	0	0	0	0	0
0875fdf68dc8959b40a9e749efb9e67b	CACCGCGGTTATACGAGGGGCCCAAGTTGATATTCTCCGGCGTAAAGAGTGGTTATGGAATAAATAAACTAAGGCCGCACTTCCTCAAGGCTGTTATACGCACCCGAAGAACAGAAGCCCAACCACGAAAGTGGCTTTAAAATACCTGACTCCACGAAAGCTGTGGCA	Actinopteri	Perciformes	Scorpaenidae	Scorpaenopsis	Scorpaenopsis papuensis	1	2 data : 100% match, tree ok, mono group	-	-	1	1	2263	0	0	0	0	0	0	0	0	0	0	0	0	0	0	0	0	0	0	0	0	0	0	0	0	0	0	0	0	0	0	0	0	0	0	0	0
a4b599c5cadbdf9e3717c8818d976fc0	CACCGCGGTTATACGAGAGGCCCAAGTTGATAAATGCCGGCGTAAAAAGTGGTTAGTACTATATTTTACTAAAGCCAAACATCTTCAAAACTGTCATACGTTCTCGAAGACAGGAAGCTCTTCTACGAAAGTGGCTTTAAATCATACACTCCACGAAAGCTAGGAAA	Actinopteri	Gobiiformes	Gobiidae	Sicyopterus	Sicyopterus japonicus	1	12 data : 2 major groups, 100% match to majority, mono group, tree ok	✓	-	1	42	350594	0	0	14192	0	11034	10563	3759	17696	0	9159	0	3870	0	0	6577	2192	0	0	0	0	0	0	0	0	0	0	1641	15783	0	0	0	2338	681	2296	0	0
010dde4796245773ee5d352f3ab5f605	CACCGCGGTTATACGAGAGGCCCAAGTTGATAAATGCCGGCGTAAAAAGTGGTTAGTACTATATTTTACTAAAGCCAAACATCTTCAAAACTGTCATACGTTCTCGAAGACAGGAAGCTCTTCTACGAAAGTGGCTTTAAATTAGACACACCACGAAAGCTAGGAAA	Actinopteri	Gobiiformes	Gobiidae	Sicyopterus	Sicyopterus lagocephalus	1	9 data : 100% match, mono group, tree ok	✓	VU	1	50	1583841	99523	74907	69167	104347	29280	36177	68213	72164	26914	12611	7302	6555	6571	13342	11170	3961	0	2289	0	0	0	0	27113	132693	163677	148973	23009	117574	32358	51499	4960	7332	1609	6812	21847	4406
f994b77788a6b3759a55c2ccbbf708df	CACCGCGGTTATACGAGAGACCCAAGTTGATAGACAGCGGCGTAAAGAGTGGTTAAGAATAAACCCCAAACTAAAGCCGAACGCTCTCAAAGCTGTTATACGCACTCGAGAGTATGAAGTTCAACTACGAAAGTGGCTTTACCCTTTCTGAACCCACGAAAGCTAGGGCA	Actinopteri	Acanthuriformes	Siganidae	Siganus	Siganus argenteus	1	2 data : 100% match, KAUM:I:51523, KAUM:I:88886, MParis822 ; nc 4bpd; multiple species in the clade, mono group	-	-	1	1	168	0	0	0	0	0	0	0	0	0	0	0	0	0	0	0	0	0	0	0	0	0	0	0	0	0	0	0	0	0	0	0	0	0	0	0	0
68ea9afeb5618e7b7d34f6e3437ae9db	CACCGCGGTTATACGAGAGGCCCAAGTTGATAGACACCGGCGTAAAGCGTGGTTAAGAGAAGACAAACTAAAGCCGAACGCCCCCCCAGCTGTTATACGCAAGCGAGGTTATAGAAGCCCAATCACGAAAGTAGCTTTATAAAATCTGATGCCACGAAAGCTAAGGCA	Actinopteri	Acanthuriformes	Sillaginidae	Sillaginops	Sillaginops macrolepis	1	3 data : 100% match, tree ok, mono group, Western Central Pacific: Indonesian Archipelago, New Britain, Solomon Islands and the Philippines. Moto reference mentioned Iromote island : CAS - Distribution: Western Pacific: Indonesia east to Philippines and New Britain (Papua New Guinea), north to southern Japan. IUCN (2023):	✓	EN	1	1	388	0	0	0	0	0	0	0	0	0	0	0	0	0	0	0	0	0	0	0	0	0	0	0	0	0	0	0	0	0	0	0	0	388	0	0	0
1d2a88d63970d502a222c61cf8e828f9	CACCGCGGTTATACGAGAGGCCCAAGTTGACAGACCGCGGCGTAAAGCGTGGTTAAGGAAAAACAAAAACTAAAGCCGAACGACCTCAAGGCTGTTATACGCTTCCGAAGGTACGAAGCTCAATCACGAAAGTGGCTTTAATCCACACCTGACTCCACGAAAGCTGAGAAA	Actinopteri	Carangiformes	Sphyraenidae	Sphyraena	Sphyraena jello	1	8 data : 6- 100% match S. barracuda, 2- S. jello Tree check OK. 100% match both S. jello and S. barracuda match. S. jello has another clade with a difference of 12 bases, which contains KAUM vouchered data. Since it is a 100% match with CBM: ZF:15805 and it is listed as S. barracuda in MiFishDB, it is called barracuda. :: Indo-West Pacific: Red Sea (Ref. 12541) south to the southeastern coast of …	-	-	1	3	9333	0	0	0	0	0	0	0	0	0	0	0	0	3561	0	0	0	0	0	0	0	0	0	0	0	0	0	0	0	0	0	0	0	0	1494	4278	0
808c04f6dc8efc8ed222caae5efbff24	CACCGCGGTTATACGAGAGGCCCTAGTCGACGACCCCGGCGTAAAGAGTGGTTATGGGACCCCTTCCTTCTTTACTAAAGCTGAACCTCCCCCAGGCCGTTATACGCTTCCGGAGGATGGAACCCCCCAGACGAAAGTAGCTTTAAACCTCCAACCAGAACCCACGACAGCCAGGGCA	Actinopteri	Clupeiformes	Spratelloididae	Spratelloides	Spratelloides delicatulus	1	2 major group in the clade, this sequence belong in the clade, all same species	-	-	0.994382	6	91338	0	0	0	0	0	0	0	0	0	0	0	0	0	0	0	0	0	0	2568	0	0	0	0	0	0	0	0	0	0	0	0	0	0	0	0	0
84a2b90045666f922f88726728e3a5e2	CACCGCGGTTATACGAGAGGCCCAAGTTGATAAATGCCGGCGTAAAAAGTGGCCAATATGACACATCACTAAAGCCAAACATCTTCAAAGCTGTCATACGCACTCGAAGACAGGAAGCCCCTCCACGAAAGTGGCTTTAAAACATATGCCCCACGAAAGCTAGGATA	Actinopteri	Gobiiformes	Gobiidae	Stenogobius	Stenogobius sp.Tanekawahaze	1*	clade has S. genivitatus ,and S. hawiinensis both not distributed in Japan	✓	-	1	6	24798	0	0	0	0	0	0	0	0	0	0	0	0	0	0	0	1296	0	0	0	0	0	0	0	0	0	0	0	0	0	0	0	0	0	0	0	0
5fd042ef969a851d8fbf5127dced03e6	CACCGCGGTTATACGAGAGACCCAAGTAGATGGCCTCCGGCGTAAAGAGTGGTTAAAAATGCCCAAAACACTAAAGCCAAATAACCTCATAACTGTTATACGTTCATGAGAACAAGAAGCCCAACCACGAAAGTGGCTTTACACATTTTGACCCCACGAAAGCTAAGACA	Actinopteri	Labriformes	Labridae	Stethojulis	Stethojulis bandanensis	1	6 data : 100% match, OCF(Okinawa Churashima Foundation)-P2932, MBIO793, CBM:ZF:20786, CBM:ZF:20785, 2 genomic DNA :: match also with Stethojulis_albovittata (one data only) but not widely distributed in Japan	-	-	1	2	1543	0	0	0	0	0	0	0	0	0	0	0	0	0	0	0	0	23	0	0	1520	0	0	0	0	0	0	0	0	0	0	0	0	0	0	0	0
2db8b96c9fbfa8036879c897190e385d	CACCGCGGTTATACGAGAGACCCAAGTAGATGGCCCCCGGCGTAAAGAGTGGTTAGAAATGCTTGAAACACTAAAGCCAAATAGCCTCATAGCTGTTATACGCCCATGAGAACAAGAAGTCCAACTACGAAAGTGGCTTTACACATTTGACCCCACGAAAGCTAAGGCA	Actinopteri	Labriformes	Labridae	Stethojulis	Stethojulis trilineata	1	3 data : 100% match, OCF(Okinawa Churashima Foundation)-P2748, CBM:ZF:20088, FMNH T40/MW 98-13: monophyletic group	-	-	1	1	2036	0	0	0	0	0	0	0	0	0	0	0	0	0	0	0	0	0	0	0	0	2036	0	0	0	0	0	0	0	0	0	0	0	0	0	0	0
3bc73c7cc4a17e1af5cec94eb620295b	CACCGCGGTTATACGAGAGGCCCAAGTTGATAAATGCCGGCGTAAAAAGTGGTTAGTAATACACCCTACTAAAGCCAAACATCTTCAAAGCTGTCATACGCTCCCGAAGACAGGAAGCCCCTCTACGAAAGTGGCTTTAGGTTATACACTCCACGAAAGCTAGGAAA	Actinopteri	Gobiiformes	Gobiidae	Stiphodon	Stiphodon percnopterygionus	1	4 data : 100% match, tree ok, mono group	✓	-	1	38	452574	0	0	0	0	7396	19117	0	10324	10259	8035	2677	1632	0	0	6501	0	0	0	0	0	0	0	0	0	0	0	3641	9132	1391	0	1197	848	0	3409	4551	0
75580e488db340757c654ddaaf22c146	CACCGCGGTTATACGAGGGGCCCTAATTGATGAATGCGGCGTAAAGGGTGGTTATGGGATCCCTTCACTAAAGTCGAAAACCCCTTCAACTGTTATACGTTTTTTGGGGCCCTAATTTCTACTACGAAAGTGACTTTATTTTTGTTCACCAGAACCCACGACAGCTAAGACA	Actinopteri	Clupeiformes	Engraulidae	Stolephorus	Stolephorus mercurius	1	3 data: 1bpd with candidate species; all same genus belong in the same clade Indian Ocean: endemic off Mauritius (Ref. 123745). Its distribution in eastern coast of Africa, from Gulf of Aden to Zanzibar, northern Madagascar, eastward to Hong Kong and Papua New Guinea (Ref. 189) is based on misidentifications for other species: Stolephorus mercurius (SE Asia), S. rex (Indo-West Pacific) and S. zep…	✓	-	0.784884	1	1033	0	0	0	0	0	0	0	0	0	0	0	1033	0	0	0	0	0	0	0	0	0	0	0	0	0	0	0	0	0	0	0	0	0	0	0	0
1515445afd4ce2a22148f1dafeebc5c9	CACCGCGGTTAGACGAGAGGCCTAAGTTGATAGTTATCGGCGTAAAGAGTGGTTAAGGAAGACCCCAAACTAAAGCCGAATATTCGCACAGCTGTCATACGCACCCGAGAATAAGAAGCCCCACCACGAAAGTGGCTTTAATTAACCCGACTCCACGAAAGCTGTGAAA	Actinopteri	Beloniformes	Belonidae	Strongylura	Strongylura incisa	1	2 data : 100% match, tree ok, mono group	✓	-	1	4	82006	0	0	0	0	0	0	0	0	0	0	0	0	0	0	0	0	0	0	4341	0	0	10419	0	0	0	0	0	0	0	0	0	0	0	0	0	0
cf67d2f027743106161019bfdcfbdf1b	CACCGCGGTTATACGAGGGGCCCAAGCTGACAGACATCGGCGTAAAGAGTGGTTAGGAGAAACACAACTAAACTAGGGCCGAATGCTTTCAAGGCTGTTTTACGCACCCGAAAGCAAGAAGAACAACAACGAAAGTGGCCCTATTGATTCTGAACCCACGAAAGCTAAGGCA	Actinopteri	Tetraodontiformes	Balistidae	Sufflamen	Sufflamen chrysopterum	1	6 data: 100% match also to Sufflamen_albicaudatum, but Western Indian Ocean: Red Sea, Gulf of Oman, and Arabian Sea, this sp. Distributed in Japan	-	-	1	1	13022	0	0	0	0	0	0	0	0	0	0	0	0	0	0	0	0	0	0	0	0	0	13022	0	0	0	0	0	0	0	0	0	0	0	0	0	0
839051d7b8564b32bebc12c224ea4f98	AACCGCGGTTATACGAGAGACCCAAACTGATACCTGCGGCGTAAAGGGTGGTTAAATATAAGCTAAAATAGGACTGAATTATTCCCTAGCTGTTATACGCCACGGATATAAGAAAATCATAAACGAAAGTAGTCCTACTAGTTTGACTCCACGAAAGCTAGGGAA	Actinopteri	Syngnathiformes	Callionymidae	Synchiropus	Synchiropus kiyoae	1	1 data : 100% match, tree mono group, Pacific Ocean: Japan. Photographed in Hawaii (Ref. 28618).	-	-	1	1	1526	0	0	0	0	0	0	0	0	0	0	0	0	0	0	0	0	0	0	0	0	0	0	0	0	0	0	0	0	0	0	0	0	0	0	0	0
43bbe6a8bbdf8b8237e19f76dec1a82e	CACCGCGGTTATACGAGAGACCCAAGTTGACAAACCAACGGCATAAAAAGTGGTTAGTATAAATACTAAACTAAAGCCAAACACCTTCAAAGTTGTCATATGCTATCGAAGGCAGGAAGAGCCCCCACGAAAGTGGCTTTAAATTATACAACCCCACGAAAGCTAGGAAA	Actinopteri	Gobiiformes	Gobiidae	Taenioides	Taenioides gracilis	1	2 major groups in the clade, 100% match all same species, Indo-Pacific: offshore islands of east Africa, India, and Australia. Reported from Japan (Ref. 559), South Korea (Ref. 77001), Bangladesh (Ref. 1479), New Guinea (Ref. 2847) and New Caledonia (Ref. 13246).	-	-	1	15	63887	0	0	0	0	0	0	0	0	4391	13636	0	2114	3200	3503	0	0	0	0	0	0	0	0	0	0	0	0	0	0	0	2396	3412	0	1087	8057	3293	5383
3eb030a6c98a2e19046ca698416343eb	CACCGCGGTTATACGAGAGGCCCAAGTTGATAGACTACGGCGTAAAGCGTGGTTAAGAAACACATTAAACTAAAGCCGAATGCCCTCAGAGCTGTTATACGCTCACGATGGTCAGAAGCCCAATCACGAAAGTAGCTTTACTTAACCTGAAGCCACGAAAGCTATGACA	Actinopteri	Centrarchiformes	Terapontidae	Terapon	Terapon jarbua1	1	clade all belong to same species: 2 major baranching groups, 100% match with the 1st banch	✓	-	1	8	34879	0	0	0	0	0	0	0	0	0	0	0	0	0	0	0	0	1568	0	0	2059	0	0	0	0	0	0	0	0	0	0	0	0	541	0	0	0
790e8b7bfd267e6cd8bb10e9191e1a9a	CACCGCGGTTATACGAGAGGCCCGAGTTGATAGACTACGGCGTAAAGCGTGGTTAAGAAACACATTAAACTAAAGCCGAATGCCCTCAGAGCTGTTATACGCTCACGATGGTCAGAAGCCCAATCACGAAAGTAGCTTTACTTAGCCTGAAGCCACGAAAGCTATGACA	Actinopteri	Centrarchiformes	Terapontidae	Terapon	Terapon jarbua2	1	clade all belong to same species: 2 major baranching groups, 1 bpd with the candidate species, sequence occur in unique sqmple	✓	-	0.994083	1	3318	0	0	0	0	0	0	0	0	0	0	0	0	0	0	0	3318	0	0	0	0	0	0	0	0	0	0	0	0	0	0	0	0	0	0	0	0
a7aeba56ad56479c545b063221d125fe	CACCGCGGTTAGACGAGAGACCCAAGTGGATGGCCCTCGGCGTAAAGAGTGGTTAAGATAATTGTAAACTAAGGCCAAACGACTTTTTAGCTGTTATACGCGCGAGAAGACATGAAGCCCAACTACGAAAGTGGCCTTAAGCCCCTGAGCCCACGAAAGCTAGGACA	Actinopteri	Labriformes	Labridae	Thalassoma	Thalassoma quinquevittatum	1	3 data : 100 % match, complete genome, OCF(Okinawa Churashima Foundation)-P20140623-1, FLMOO_557	-	-	1	1	1131	0	0	0	0	0	0	0	0	0	0	0	0	0	0	0	0	0	1131	0	0	0	0	0	0	0	0	0	0	0	0	0	0	0	0	0	0
a2fa45b3cfbd597c8b3276e8413a54d3	CACCGCGGTTATACGAGAGACCCAAGTTGTTAGCCGACGGCGTAAAGGGTGGTTAGAAAAATAATAATAAACTGAGACCGAACACCTTCAAGGCTGTTATACGCTTCCGAAGCAACGAAGAACAATAACGAAAGTAGCCTCATTAATTCGAACCCACGAAAGCTAGGGCA	Actinopteri	Tetraodontiformes	Tetraodontidae	Torquigener	Torquigener hypselogeneion	1	2 data : 100% match, tree ok, mono group	-	-	1	1	4998	0	0	0	0	0	0	0	0	0	0	0	0	0	0	0	0	0	0	0	0	0	0	0	0	0	0	0	0	0	0	0	0	0	0	0	0
5a28bbdf5d4055e2af2101601fa237d5	CACCGCGGTTATACGAGGGACCCAAGTTGATAGACAGCGGCGTAAAGAGTGGTTAAGGACAACCAAAAACTAAAGCCGAACGCTCTCAAAGCTGTTATACGCACTACGAAAGTATGAAGCTCGACCACGAAAGTGGCTTTACTCCCCCTGAACCCACGAAAGCTAGGAAA	Actinopteri	Carangiformes	Toxotidae	Toxotes	Toxotes jaculatrix	1	2 data : this sequence aligned with candidate species	✓	CR	1	1	461	0	0	0	0	0	0	0	0	0	0	0	0	0	0	0	0	0	0	0	0	0	0	0	0	0	0	0	0	0	0	0	0	461	0	0	0
abb507ec531a9a0b355bfa3167f80fe7	CACCGCGGTTATACGAGAGGCCCAAGTTGACAAATGCCGGCGTAAAATGTGGTTTATACAGTATTGCACTAAAGCTAAACTTCTTCAAAGCTGTCATACGCACTCGAAGAAAAGAGGACCTTCCGCGAAAGTGGCTTTAAATAATATTAACCCACGAAAGCTAGGAAA	Actinopteri	Gobiiformes	Gobiidae	Tridentiger	Tridentiger kuroiwae	1	100% match also with Tridentiger_brevispinis both native in Japan	✓	-	1	32	469662	0	0	0	0	4997	0	5159	0	0	4772	0	402	1195	7882	0	0	0	0	0	0	0	0	0	0	0	0	3127	32292	658	0	1277	0	974	0	1771	0
e91980a5abb0de8ecb0fc7979b539276	CACCGCGGTTAGACGAGAGGCCCAAGTTGACAAATATACGGCGTAAAAAGTGGTTAGTATAATACATTACTAAAGCCAAACACCTTCAAAGTTGTCATATACTATCGAAGGCAGGAAGAACTCCCACGAAAGTGGCTTTAAATAATACAAACCCACGAAAGCTAGGACA	Actinopteri	Gobiiformes	Gobiidae	Trypauchenopsis	Trypauchenopsis intermedia1	1	1 bpd with one data, in the clade to major branching but belong to same species	✓	VU	0.970414	13	44841	0	0	0	0	0	0	5615	0	5758	4853	3931	0	103	3001	2496	31	0	0	0	0	0	0	0	0	0	0	0	0	0	0	2436	1673	0	868	0	7145
5bfa86cc651a4c579546c1da8836f2af	CACCGCGGTTAGACGAGAGGCCCAAGTTGACAAACACACGGCGTAAAAAGTGGTTAGTAAAGTACACTACTAAAGCCAAACACCTTCAAAGTTGTCATATACTATCGAAGGCAGGAAGAACCCCCACGAAAGTGGCTTTAAACAAGACAACCCCACTAAAGCTAGGGGA	Actinopteri	Gobiiformes	Gobiidae	Trypauchenopsis	Trypauchenopsis intermedia2	1	3 data : 100% match - 2, tree ok, mono group	✓	VU	1	3	47769	0	0	0	0	0	0	0	0	0	0	0	0	0	0	0	0	0	0	0	0	0	0	0	0	0	0	0	0	0	0	0	0	0	0	0	0
c91cdbde5a6b9a9399fd9b79fc8bb432	CACCGCGGTTAGACGAGAGGCCTAAGTTGATAGTCTCCGGCGTAAAGAGTGGTTAGGGAGACCCTTAAACTAAAGCCGAATATTCTCACAGCTGTCATACGCACCCGAGAATAAGAAGTCCCACCACGAAAGTGGCTTTAACCCACCCGACCCCACGAAAGCTGTGGAA	Actinopteri	Beloniformes	Belonidae	Tylosurus	Tylosurus crocodilus	1	3 data : 100 % match OCF(Okinawa Churashima Foundation)-P20110720-4; complete genome; MBIO954: all speces in a clade, another clade also same species with same root but one data was in another clade	-	-	1	7	162757	0	0	0	0	0	0	0	0	0	0	0	0	0	1953	0	0	0	0	0	0	10258	81113	0	0	0	0	0	0	0	0	0	0	0	0	0	0
359dcf69d39155ed97887d295928445d	CACCGCGGTTATACGAGAGGCCCAAGTTGATAGGCACCGGCGTAAAGGGTGGTTAAGGAAGATTACACAATAAAGCCGAACATCTTCAAAGCTGTTATACGCTCTCGAAGACCCTGAAGCCCCACTACGAAAGTGGCTTTACCCCACCCCGAACCCACGAAAGCTAGGGTA	Actinopteri	Syngnathiformes	Mullidae	Upeneus	Upeneus vittatus	1	2 data : 1 bpd with candidate species	✓	-	0.994152	6	23928	0	0	0	0	0	0	0	0	0	0	0	0	0	0	4767	0	681	0	0	0	0	0	0	0	0	0	0	0	0	0	0	0	0	0	0	0
2af6b557a83d680e2721b5be628746f2	CACCGCGGTTATACGAGAGGCCCAAGTTGACAAAGCCCGGCGTAAAGCGTGGTTAATGATATGAAATACTAAAGCCGAACACCTTTAAGACCGTCATACGTATTTAAAGGCAGGAAGACCTACAACGAAAGTGGCTTTAATAAATATGAACCTACGAAAGCTAGGATA	Actinopteri	Gobiiformes	Gobiidae	Yongeichthys	Yongeichthys nebulosus	1	4 data: 100% match - 2, 2-1bp but all same species, mono group, accepted scientific name for the Hairfin Goby is Acentrogobius nebulosus.	✓	-	1	4	8376	0	0	0	0	0	0	0	0	0	0	0	0	0	1975	0	2881	818	0	0	0	0	0	0	0	0	0	0	0	0	0	0	0	0	0	0	0
1278911ae8cbe814af931450f3bc2b3d	CACCGCGGTTAGACGAGAGGCCTAAGTTGATTATCTCCGGCGTAAAGCGTGGTTAAGGCAAACCTAAACTAAAGCTAAATATTTTCACAGCTGTTATACGCACTCGAAAAAAAGAAAAACTACCACGAAAGTGTCTTTAAAATACCTGACCCCACGAAAGCTATGAAA	Actinopteri	Beloniformes	Zenarchopteridae	Zenarchopterus	Zenarchopterus dunckeri	1	4 data: 100% match, 1-maybe 1-2 bpd	✓	NT	1	14	85158	0	0	0	0	0	0	0	0	0	0	1699	0	5801	3611	4121	0	0	0	5111	129	0	0	0	0	0	0	0	0	0	0	0	0	0	2257	6500	0
189fbe41ecaaad6670c3ae70ca833130	CACCGCGGTTATACGAGAGGCTCAAGTTGACAGACAACGGCGTAAAGAGTGGTTAAGGAACTTATTAAACTAAAGCCGAACGCCCTCAGAACTGTTATACGTTTCCGAAGGTAAGAAGCCCCACCACGAAAGTGACTTTATTTTCCCCGACTCCACGAAAGCTGCGTAA	Actinopteri	Acanthuriformes	Pomacentridae	Abudefduf	Abudefduf sp.	2	identical with two species: A. vaigiensis, A. sexfasciatus, intraspecific mutation, Abudefduf_vaigiensis_or_sexfasciatus, phylogenetic tree multiple species hit	-	-	1	1	2214	0	0	0	0	0	0	0	0	0	0	0	0	0	0	0	0	0	0	0	0	0	0	0	0	0	0	0	0	0	0	0	0	0	0	0	0
ef6b70cab8f7ef829eecca1c12d6a1d9	CACCGCGGTTATACGAGAGACCCAAGTTGACAGACAATCGGCGTAAAGAGTGGTTAAGTAATATATTTCACTAAAGCCAAACACCTTCAAAGCTGTTATACGCACCCGAAGATCAGAAGCCCAATCACGAAAGTGGCTTTAAACTAACTGAACCCACGAAAGCTAGGACA	Actinopteri	Acanthuriformes	Acanthuridae	Acanthurus	Acanthurus sp.	2	4 data: 3-100% match, 1 data -Acanthurus mata (AUTHORS: Miya,M. and Sado,T. TITLE Reference data of mitochondrial 12S ribosomal RNA gene, partial sequence for eDNA analyzing) , both in southern Japan , sister sp : Acanthurus_nigricauda_or_mata	-	-	1	4	33116	0	0	0	0	0	0	0	0	0	0	0	0	0	0	0	0	0	0	0	0	0	16085	0	0	0	0	0	0	0	0	0	0	0	0	0	0
31d3a2828141b13a93964c189838223e	CACCGCGGTTATACGAGCAACCCAAGTTAATATTTCCACGGCGTTAAGGGTGATTAAAGAAAATCTTACCACAAGTAAAGTTAATACCACATTAAGTCGTCATACACTCCCATGTTTGGAAATATCAATTACAAAAGTAACTTTACACAAAAAGAACTTTCGACCTCACGACAGTTAAGACC	Chondrichthyes	Myliobatiformes	Aetobatidae	Aetobatus	Aetobatus sp.	2	2 data: 100% match, one is from Okinawa #AB938126_Aetobatus_narinari_OCF_Okinawa@ tho no record in based referneces, A sequence from the Urauchi River aligned with references annotated as Aetobatus narinari, but phylogenetic analysis showed it forms clearly distinct from Aetobatus narutobiei (known from Okinawa) and Aetobatus ocellatus	-	-	1	4	1781	0	0	0	0	0	0	0	0	0	0	0	0	0	0	0	0	0	0	0	0	0	0	0	0	0	0	0	0	0	0	0	0	0	0	0	0
bd1b1e2c23b49af1d2ab11c160697b0b	CACCGCGGTTACACGGGCGACTCAAGTTGATTAATTACGGCGTAAAGTGTGGTTAGGAAAACCCTCAACTAAAGCCGAATGCCTTCCTCACTGTCATACGTACTCGAAGGTAAGAAGCCCAATTACGAAAGTAGCTTTACCATTTCTGAACCCACGAAAGCTATGGAA	Actinopteri	Mugiliformes	Ambassidae	Ambassis	Ambassis sp.	2	sure belong to same genus, relevant reads, identity ok	-	-	0.97619	5	5405	0	0	0	0	0	0	0	0	0	0	0	0	0	0	0	0	0	0	0	0	0	0	0	0	0	0	0	0	0	0	0	0	0	0	0	0
57f194434c14ead5a87ecbcd2e654633	CACCGCGGTTATACGAGGGGCCCAAGTTGATAGACATCGGCGTAAAGGTGGTTAATGAAACTTCACACTAAGGTTGAACATCTTCAATACTGTTATACGTAACCGAAGACAGGAAGAACTGCCACGAAAGTGACCTTAACTTACATGAACCCACGAAAGCCAGGAGA	Actinopteri	Gobiiformes	Gobiidae	Amblygobius	Amblygobius sp.	2	clade belong to same genus, singleton but appears in Philippine data	-	-	0.916168	1	4589	0	0	0	0	0	0	0	0	0	0	0	0	0	0	4589	0	0	0	0	0	0	0	0	0	0	0	0	0	0	0	0	0	0	0	0	0
f6d98b0b8d1b4a71ea5ab76a6d478cf3	CACCGCGGTTATACGAGAGGCCCAAGTTGATAGCCACCGGCGTAAAGAGTGGTTAAGAAAACCCTGAAACTAAAGCCGAACGCTCTCAAGACTGTTATACGTAGCCGAGAGCAAGAAGCCCCACTACGAAAGTGGCTTTAACCCTTCCGAACCCACGAAAGCTGGGAAA	Actinopteri	Atheriniformes	Atherinidae	Atherinomorus	Atherinomorus sp.	2	1 data : 100% match, tree ok , mono group , but Valid as Atherinomorus regina (Seale 1910). Atherinidae: Atherinomorinae. Distribution: Western Pacific: Philippines. Habitat: marine. The species has no record in Japan, but the genus is present; therefore, it was annotated at the genus level.	-	-	1	1	333																																	333
6534efeded16b1beffb6618ca7b23681	CACCGCGGTTATACGAGAGACCCAAGTTGACAAATTCCGGCGTAAAGCGTGGTTAGGAAGTATTTAAACTAAAGTCGAACACCTTCAAAGCTGTTATACGCATCCGAAGGCCTGAAGAACATACACGAAAGTAACTTTACAGACTCTGAATCCACGAAAGCTAAGATA	Actinopteri	Ophidiiformes	Brotulidae	Brotula	Brotula sp.	2	clade is branching, most are designated as sp. But all belong same genus	-	-	1	1	2008	0	0	0	0	0	0	0	0	0	0	0	0	0	0	0	0	0	0	0	0	0	0	0	0	0	0	0	0	0	0	0	0	0	0	0	0
5edfa0d3c088cea1c99b8e5683b40836	CACCGCGGTTATACGAGAGGCTCAAGTTGACAGACAACGGCGTAAAGCGTGGTTAAGGAAAATATGTAACTAAAGCGGAACCTCCTCCTAGCTGTTATACGCTTCCGAGGAAGTGAACCCCAACTACGAAAGTGGCTTTATCCAACCTGAACCCACGAAAGCTAAGAAA	Actinopteri	Carangiformes	Carangidae	Caranx	Caranx sp.	2	100% match with C. sexfasciatus (7 data-Iriomote-jima I., Yaeyama Is., Ryukyu Is., Okinawa Prefecture, Japan), C. melampygus (1 data-Iriomote-jima I., Yaeyama Is., Ryukyu Is., Okinawa Prefecture, Japan) , C. caninus (1 data- Costa Rica) and for C. tile (2 data) - same species occur in same distribution	-	-	1	4	5846	0	0	0	0	0	0	0	0	0	0	0	0	0	0	0	0	0	0	0	0	0	0	0	0	0	0	0	0	2440	0	0	881	890	1635	0	0
56c2ac9b32b0d5edd31e07c0292be11a	CACCGCGGTTATACGAGAGGCCCGAGTTGTTAGACTTCGGCGTAAAGCGTGGTTAAGACCCCCGAACACTAAAGCCAAACACCTTTCCCACTGTTATACGTTCACGAAGGCAGGAAGCCCAATCACGAAAGTAGCTTTACAACATCTGAACCCACGAAAGCTAGGGTA	Actinopteri	Acanthuriformes	Pomacanthidae	Centropyge	Centropyge sp.	2	match with Centropyge_flavissima_genome, both in Japan, sister sp :Centropyge_vrolikii_or_flavissima	-	-	1	5	24223	0	0	0	0	0	0	0	0	0	0	0	0	0	0	0	0	0	0	0	0	0	0	0	0	0	0	0	0	0	0	0	0	0	0	0	0
e9da81735c3331f28c82b6d73c7cc487	CACCGCGGTTATACGAGAGGCCCAAGTTGACAGACACCGGCGTAAAGAGTGGTTAAGCTCCCCCCCCCCAAACTAAAGCCAAACGCCTTCAAAACTGTTATACGTACTCGAAGGTATGAAGCCCAACTACGAAAGTGGCTTTAAAATATATCTGACCCCACGAAAGCTGCGGAA	Actinopteri	Mugiliformes	Mugilidae	Cestraeus	Cestraeus sp.	2	1 data : 100% match - Cestraeus goldiei n Freshwater; brackish; demersal; depth range ? - 2 m (Ref. 86942). Tropical; 5ﾂｰN - 23ﾂｰS, Asia and Oceania: Philippines south to New Caledonia. CAS : Mugilidae. Distribution: Indo-West Pacific. Habitat: freshwater, brackish, marine. The species has no record in Japan, but the genus is present; therefore, it was annotated at the genus level.	-	-	1	2	73
1a9726f95094092997c414a7feb68e0b	CACCGCGGTTAGACGGGAGGCTCAAGTTGACAGACTACGGCGTAAAGCGTGGTTAGGGAAAATACTAAACTAAAGCCGAACGTCCTCAAAGCTGTTTAACGCTTCCGAGTTAAGAAGCCCCCTTACGAAAGTAGCTTTATTAAACCTGATCCCACGAAAGCTGAGGAA	Actinopteri	Acanthuriformes	Pomacentridae	Chrysiptera	Chrysiptera sp.	2	7 data : 6-100% match, 1data: biocellata, both are in Japan, sister sp Chrysiptera_unimaculata_or_biocellata	-	-	1	3	7100	0	0	0	0	0	0	0	0	0	0	0	0	0	0	0	0	0	0	2887	0	0	0	0	0	0	0	0	0	0	0	0	0	0	0	0	0
2015a51f86c94db4ab646db4ebf51467	CACCGCGGTTATACGAGAGGCCCAAGTTGATAGTTATCGGCGTAAAGAGTGGTTAAGTTAGCCCCCACAACACTAAAGCCGAACGCCCCCAAAACAGTTATACGTTTTCGGAGGTATGAAGCCCAACTACGAAAGTGGCTTTAAAATACCTGACCCCACGAAAGCTGTGAAA	Actinopteri	Mugiliformes	Mugilidae	Moolgarda	Moolgarda sp.1	2	2 data : 3 bpd, this sequence belong to same clade same genus	-	-	0.97093	6	52734	0	0	0	0	0	0	0	0	0	0	0	0	0	0	2376	0	0	2077	0	0	0	0	0	0	0	0	0	0	0	0	0	0	0	0	0	0
eb3bc866288557c19192fb0b57d9b75e	CACCGCGGTTATACGAGAGGCCCCAGCTGACAGACCCCCGGCGTAAAGGGTGGTTAATAATTGAGCAAACTAAAGCCGAATTTTTTCAAAACTGTTATACGCTCTTGAAAAATAGAAGCCCGTCTACGAAAGTGGCTTTATAACATTGAACCCACGAGAACTAAGAAA	Actinopteri	Blenniiformes	Blenniidae	Ecsenius	Ecsenius sp.	2	all in the clade same genus	-	-	0.964286	1	3982	0	0	0	0	0	0	0	0	0	0	0	0	0	0	0	0	0	0	0	0	3982	0	0	0	0	0	0	0	0	0	0	0	0	0	0	0
b24615d61abe7c69e246b957830a7d71	CGCCGCGGTTATACGAGGGGCTCAAGTTGATACCTCTCGGCGTAAAGAGTGGTTAAGAAAATTTAAACTAAAGCCAAACATCTTCAAAGCTGTTATACGCACCCGAAGAAATGAAGACCTATCACGAAAGTAGCTTTAAAATTTCTGAACCCACGAAAGCTAGGGCA	Actinopteri	Gobiiformes	Eleotridae	Eleotris	Eleotris sp.1	2	3 occurences, same sample has reads, although one is higher and the other is lower	-	-	0.958084	3	3979	0	0	0	0	0	0	1948	0	0	0	0	0	1604	0	0	0	0	0	0	0	0	0	0	0	0	0	0	0	0	0	0	0	427	0	0	0
9b509c9c9332eee7e2e8067dbca87c2f	CGCCGCGGTTATACGAGGGGCTCAAGTTGATATCCCTCGGCGTAAAGGGTGGTTAAGAAAATTCAAACTAAAGCCAAACATCTTCAAAGCTGTCATACGCACCCGAAGAAATGAAGACCTATCACGAAAGTAGCTTTAAAATTTCTGAGCCCACGAAAGCTAGGACA	Actinopteri	Gobiiformes	Eleotridae	Eleotris	Eleotris sp.2	2	same sample, higher reads, occurrence once	-	-	1	1	1732	0	0	0	0	0	0	0	0	0	0	0	0	0	1732	0	0	0	0	0	0	0	0	0	0	0	0	0	0	0	0	0	0	0	0	0	0
592b011305a574993e891369a894edc4	CGCCGCGGTTATACGAGGGGCTCAAGTTGATAATTCCCGGCGTAAAGAGTGGTTAAGAAGACACACACTAAAGTCGAACATCCTCAAGGCTGTCATACGCACCCGAAGACATGAAGACCCCCTACGAAAGTAACTTTAAAACCTCTGAATCCACGAAAGCTAGGATA	Actinopteri	Gobiiformes	Eleotridae	Eleotris	Eleotris sp.3	2	bit branched out but all belong same genus to	-	-	0.904192	6	15742	0	0	0	0	0	0	1110	0	0	0	0	0	0	2129	0	0	0	0	0	0	0	0	0	0	0	0	0	0	0	0	0	0	0	0	1387	0
42a16c9ea9a9a8cc5c5e256226833aa9	CACCGCGGTTATACGAGAGGCCCAAGTTGATAGGCAACGGCGTAAAGGGTGGTTAGGGAAACAACTAAACTAGAGCCGAAAACCCTCAAGGCCGTTATACGCCTTCTCGAAGGTAGGAAGAACAACTACGAAAGTGGCTATACCCCTCCTGACCCCACGAAAGCTGAGAAA	Actinopteri	Pleuronectiformes	Bothidae	Engyprosopon	Engyprosopon sp.	2	clade belong to same genus even identity is low, blast sep	-	-	0.923977	1	2197	0	0	0	0	0	0	0	0	0	0	0	0	0	0	0	0	0	0	2197	0	0	0	0	0	0	0	0	0	0	0	0	0	0	0	0	0
646eca21763f9f6a4bfc310968bc82be	CACCGCGGTTATACGAGAGGCCCAAGTTGATAGTATTCGGCGTAAAGAGTGGTTAAACCAGACTTGAACTAAAGCCGAACCCCCTCAGAACTGTTATACGCATCCGAGGGTAAGAAGCCCCCCTACGAAAGTAGCTTTAATAATTTTGACCCCACGAAAGCTGTGAAA	Actinopteri	Blenniiformes	Tripterygiidae	Enneapterygius	Enneapterygius sp.	2	all in the clade belong same genus	-	-	0.994048	1	1187	0	0	0	0	0	0	0	0	0	0	0	0	0	0	0	0	0	0	0	0	0	0	0	0	0	0	0	0	0	0	0	0	0	0	0	0
f091a2694998874a0b34d446b4a4cedd	TACCGCGGTTATACGAGAGGCCCAAGTTGACAAGCTCCGGCGTAAAGCGTGGTTAAGGGACAACAAACACTAAGGCCGAACACTTACTAAGCTGTCATACGTTCCCGAAAGTAAGAAGCCCATTCACGAAAGTAGCTTTATATTACCTGAACCCACGAAAGCCAAGGCA	Actinopteri	Perciformes	Epinephelidae	Epinephelus	Epinephelus sp.	2	all belong to same genus	-	-	0.976331	1	1637	0	0	0	0	0	0	0	0	0	0	0	0	0	0	0	1637	0	0	0	0	0	0	0	0	0	0	0	0	0	0	0	0	0	0	0	0
edebdd11888cbacf8f714ec02709f6e7	CACCGCGGTTATACGAGCGGGCCCAAGCTGACAGAACTCGGCGTAAAGGGTGGTTAATAATCTTTTTACTAAAGCCAAACATCTTCAAAGCTGTCATAAGCTTATGAGGACAGGAAGCCCTGCTACGAAAGTGGCTTTAAAACTTATGACCCCACGAAAGCTAGGGAA	Actinopteri	Gobiiformes	Gobiidae	Eviota	Eviota sp.1	2	in the clade all belong to same genus	-	-	0.940476	2	5912	0	0	0	0	0	0	0	0	0	0	0	0	0	0	0	0	0	0	0	0	0	0	0	0	0	0	0	0	0	0	0	0	0	0	0	0
4a5373034516ca5fd7643a8de3126e2b	CACCGCGGTTACACGGGAGGGCCCAAGTCGACAAAACTCGGCGTAAAGGGTGGTTAATAGTAATTTTAAACTAAAGCCAAACAACCTCAAGGCTGTTTAAAGCATACGAGAACTGGAGGCCCCCCCACGAAAGTGGCTTTAAGAACTATGACACCACGAAAGCTAGGGAA	Actinopteri	Gobiiformes	Gobiidae	Eviota	Eviota sp.2	2	clade belong to same genus, this sequence occurred in sample with no higher reads	-	-	0.923529	1	3533	0	0	0	0	0	0	0	0	0	0	0	0	0	0	0	0	0	0	0	0	0	0	0	0	0	0	0	0	0	0	0	0	0	0	0	0
1c7c7d8457d046539bf6a15dda0fa390	CACCGCGGTTATACGAGAGACCCAAGTTGATAGGTACCGGCATAAGGGTGGTTAATAGACAGACAGCTAAAGCCGAACGCCTTCAAAGCTGTCATACGCCTCGAAGGTAGGAACCTCTTTGCGAAAGCGGCTTTAAACTTATGACCCCACGAAAGCTAGGGAA	Actinopteri	Gobiiformes	Gobiidae	Eviota	Eviota sp.3	2	10 bpd but all in clade belong to same genus	-	-	0.889571	1	1649	0	0	0	0	0	0	0	0	0	0	0	0	0	0	0	0	0	0	0	0	1649	0	0	0	0	0	0	0	0	0	0	0	0	0	0	0
4b950500b033908ea88261421f4f62ed	CACCGCGGTTATACGAGCGGGCCCAAGCTGACAGAACTCGGCGTAAAGGGTGGTTAATAAGCTTTCTACTAAAGCCAAACATCTTCAAAGCTGTTATAAGCTTATGAAGACAGGAAGCCCCGCTACGAAGGTGGCTTTAACATTTATGACCCCACGAAAGCTAGGAAA	Actinopteri	Gobiiformes	Gobiidae	Eviota	Eviota sp.4	2	reads relevant	-	-	0.833333	1	7938	0	0	0	0	0	0	0	0	0	0	0	0	0	0	0	0	0	0	0	0	0	0	0	0	0	0	0	0	0	0	0	0	0	0	0	0
d66e75fa7af5985b160a52a75ac0c513	CACCGCGGTTATACGAGGGGCCCAAGTTGATTGCGCCTCGGCGTAAAGGGTGGTTAGTGAATCTTAAACTAAAGCCGAACACCCTCAGGGCTGTTATAAGCCTCTGAGGAAAGGAAGCCCTCCCACGAAAGTGGCTTTAATCTCTATGACCCCACGAAAGCTAGGATA	Actinopteri	Gobiiformes	Gobiidae	Eviota	Eviota sp.5	2	1 data 100 % match: clade identified up to genus only KAUM	-	-	1	1	4554	0	0	0	0	0	0	0	0	0	0	0	0	0	0	0	0	0	0	0	0	4554	0	0	0	0	0	0	0	0	0	0	0	0	0	0	0
b5da7b98e252964c49b98e2807b0be0a	CACCGCGGTTATACGAGAGGCCCAAGTTGACACACACCGGCGTAAAGAGTGGTTAATAGACTATAGACTAAGGCTGAACACCTTCAAGGCCGTCATACGCACCCGAAGGCAGGAAGAACCCCAACGAAAGTGGCCTTAATGTATTATGAACCCACGAAAGCTATGACA	Actinopteri	Gobiiformes	Gobiidae	Favonigobius	Favonigobius sp.1	2	clade belong to same genus	-	-	0.946429	3	25623	0	0	0	0	0	0	0	0	0	0	0	0	0	0	0	0	0	0	0	0	0	14482	0	0	0	0	0	0	0	0	0	0	0	0	0	0
07794cffdc3342b41f681a291fd47792	CACCGCGGTTATACGAGAGGCCCGAGTTGACAGACACCGGCGTAAAGAGTGGTTAATAGTGATTAAACTAAAGCCGAACACCTCCAAGGCTGTCATACGCGCCTGGAGGCAGGAAGACCCCCGACGAAAGTGGCTTTAACCTATATGAACCCACGAAAGCTAGGACA	Actinopteri	Gobiiformes	Gobiidae	Favonigobius	Favonigobius sp.2	2	all in the clade same genus	-	-	0.994012	6	17001	0	0	0	0	0	0	0	0	0	0	0	0	0	0	0	1574	1995	0	0	0	0	0	0	0	0	0	0	0	0	0	0	0	0	0	0	0
80ff6fc0cb27fad8ed5cf15f254332c7	CACCGCGGTTATACGAGAGGCCCAAGTTGACAGCCACCGGCGTAAAGCGTGGTTAAGGCGCGATCATAACTAAAGTCGAACTCCTTCAAGACCGTAAAACGTGTTCGATACGGAGAAGCCCACCTACGAAAGTGACTTTACAAACCTGACCCCACGAAAGCTATGGCA	Actinopteri	Gerreiformes	Gerreidae	Gerres	Gerres sp.3	2	4 bpd but clade belong to same genus, reads relevant, occurred in unique sample	-	-	0.946429	3	6977	0	0	0	0	0	0	0	0	0	0	0	0	1638	0	0	0	0	0	0	0	0	0	0	0	0	0	0	0	0	0	0	0	0	0	2099	0
1770e40c3072ecab3c175b3ca10ed008	CACCGCGGTTATACGAGAGGCCCAAGTTGACAGCTACCGGCGTAAAGCGTGGTTAAGGCATGACTATGACTAAAGTCGAACTCCTTCAAGGCCGTTGAACGTGTTCGATACGGAGAAGCCCACCTACGAAAGTGACTTTACAGACCTGACCCCACGAAAGCTATGGCA	Actinopteri	Gerreiformes	Gerreidae	Gerres	Gerres sp.2	2	4 bpd but clade belong to same genus, reads relevant	-	-	0.964286	2	22012	0	0	0	0	0	0	0	0	0	0	0	0	0	0	0	0	0	0	0	0	0	0	0	0	0	0	0	0	0	0	0	0	0	0	0	0
71ed4d4037b2a9d94d6cfbc76e4371ed	CACCGCGGTTATACGAAAGGCCCAAGTTGACCACCACCGGCGTAAAGCGTGGTTAGGTTTATGTACAATATGACTAAAGTCGAACTCCTTCAAGGCCGTTTAACGTGTTCGAAAGGGAGAAGCACAACTACGAAAGTGACTTTACAAACCTGACTCCACGAAAGCTAAGGCA	Actinopteri	Gerreiformes	Gerreidae	Gerres	Gerres sp.1	2	10 data : 100 % match G. oyena 5 data, also with G. equulus 4 data (Iriomote-jima I., Yaeyama Is., Ryukyu Is., Okinawa Prefecture, Japan), also with G. baconensis	-	-	1	1	937	0	0	0	0	0	0	0	0	0	0	0	0	0	0	0	0	0	0	0	0	0	0	0	0	0	0	0	0	0	0	0	0	0	0	0	0
c62e78d7078e9267d1036673bdb334ed	CACCGCGGTTATACGAGAGGCCCAAGCTGATAGACATCGGCGTAAAGAGTGGTTAATTTAAATATTAAACTAAAGCTAAACACCTTCAAAGCTGTTATACGCATCCGAAGAAAGGAAGACCACTTACGAAAGTAGCTTTATACAGTATTGACGCCACGAAAGCTAGGGTA	Actinopteri	Gobiiformes	Gobiidae	Glossogobius	Glossogobius sp.	2	clade has auresu and flavipinnis, sp. KAUM but all same genus	-	-	1	3	5808	0	0	0	0	0	0	2651	0	0	0	0	61	0	0	0	0	0	0	0	0	0	0	0	0	0	0	0	0	0	0	0	0	0	3096	0	0
94dc4f4b4890b7a49c00c16bad4a0912	CACCGCGGTTATACGAGAGGCCCAAGTTGATAGACTCCGGCGTAAAGAGTGGTTAAGACTCATCTACAAAACTAAAGCCGAACGCCCTCAGGGCTGTTATACGCTCCCGAAGGTAAGAAGTTCAATCACGAAAGTGGCTTTATATCAGCTGAACCCACGAAAGCTATGACA	Actinopteri	Centrarchiformes	Kyphosidae	Kyphosus	Kyphosus sp.	2	multiple species hit: 100 % match, intraspecific mutation , Indo-Pacific: Red Sea and East Africa to the Hawaiian, Line and Tuamoto islands, north to southern Japan, south to Australia. , sister sp: Kyphosus_cinerascens_or_elegans	-	-	1	14	70760	0	0	0	0	0	0	0	0	0	0	0	0	0	0	0	0	0	1119	5741	2171	4424	5494	0	0	0	0	0	0	0	0	0	0	0	0	0	0
7dada7547f01a86dbc0b7019235fcb70	CACCGCGGTTATACGAGAGGCCCAAGTTGATAGACTCCGGCGTAAAGAGTGGTTAAGACACATCTACTAAAACTAAAGCCGAACGCCCTCAGGGCTGTTATACGCTCCCGAAGGTAAGAAGTTCAATCACGAAAGTGGCTTTATATCAGCTGAACCCACGAAAGCTATGACA	Actinopteri	Centrarchiformes	Kyphosidae	Kyphosus	Kyphosus sp.1	2	multiple species hit: 100 % match, intraspecific mutation: Circumtropical: from the eastern Pacific across the Pacific Ocean to the Indian Ocean, the Red Sea and the eastern and western Atlantic and the Mediterranean.	-	-	1	3	29226	0	0	0	0	0	0	0	0	0	0	0	0	0	0	0	0	0	0	0	0	0	0	0	0	0	0	0	0	0	0	0	0	0	0	0	0
1c52f445da9909681f25d1ae882994e9	CACCGCGGTTATACGAGAGGCCCAAGTTGATAGACTCCGGCGTAAAGAGTGGTTAAGACACATCTACAAAACTAAAGCCGAACGCCCTCAGGGCTGTTATACGCTCCCGAAGGTAAGAAGTTCAATCACGAAAGTGGCTTTATACCAACTGAACCCACGAAAGCTATGACA	Actinopteri	Centrarchiformes	Kyphosidae	Kyphosus	Kyphosus sp.2	2	clade either Kyphosus analogu- Synonym of Kyphosus vaigiensis (Quoy & Gaimard 1825). Kyphosidae. Habitat: marine. But this species is match with many species	-	-	1	2	9786	0	0	0	0	0	0	0	0	0	0	0	0	0	0	0	0	0	0	0	0	0	0	0	0	0	0	0	0	0	0	0	0	0	0	0	0
17072385757735afb383601346498592	CACCGCGGTTATACGAGAGGTCCAAGTTGATAGAAACCGGCGTAAAGAGTGGTTAGGACAATCTCACTTAACTAAAGCCAAACACCTTCAGAACTGTTATACGTACCCGAAGGCATGAAGAACCACTACGAAAGTGGCTTTATTAACCCTGAACCCACGAAAGCTATGCCA	Actinopteri	Holocentriformes	Holocentridae	Myripristis	Myripristis sp.	2	6 data : 5- 100% match, tree ok, mono group, 1 data - Myripristis_kuntee-Indo-Pacific: East Africa south to Natal, South Africa (except Red Sea, Gulf of Aden, Persian Gulf, Indian coast) and east to French Polynesia and the Hawaiian Islands; north to Tosa Bay, Shikoku (Japan), south to the Great Barrier Reef and Lord Howe Island. , sister sp :Myripristis_violacea_or_kuntee	-	-	1	1	1401	0	0	0	0	0	0	0	0	0	0	0	0	0	0	0	0	0	0	0	0	0	0	0	0	0	0	0	0	0	0	0	0	0	0	0	0
f6cade50fd872370e5522554ce2f0143	CACCGCGGTTATACGAGAGGCTCAAGTTGACAGACACCGGCGTAAAGCGTGGTTAGGGGAAATTTTAAACTAAAGCCGAACATCCTCAGAGCAGTTCAACGCTTACGAGTTAAGAAGATCTATCACGAAAGTAGCTTTACCCCACCTGACCCCACGAAAGCTGTGGCA	Actinopteri	Perciformes	Pomacentridae	Neopomacentrus	Neopomacentrus sp.	2	2 data : 100% match - Neopomacentrus metallicus, tree ok, mono group , Distribution: South Pacific: Fiji and Tonga east to Samoa. The species has no record in Japan, but the genus is present; therefore, it was annotated at the genus level.	-	-	1	1	77
e76b1802c272e830d3181de24d74cb3f	CACCGCGGTTATACGAGAGGCCCAAGCTGACAACCATCGGCGTAAAGCGTGGTTAAATCAACAAACAAAATAAAGCCGAATGCTTTCTCAACTGTTATACGTACTCGAGAGCCAGAAGCCCCCATACGAAAGTAGCTTTAGTTCTATTGAACCCACGAAAGCTAAGATA	Actinopteri	Blenniiformes	Blenniidae	Omobranchus	Omobranchus sp.	2	clade belong to same genus, 5bpd	-	-	0.940828	3	13766	0	0	0	0	0	0	0	0	0	0	0	0	0	0	0	0	0	0	0	0	0	0	0	0	0	0	0	0	0	0	0	0	0	0	0	0
a192b57f6a50d8d3777ac52a8e74da77	CACCGCGGTTATACGAGAGGCCCAAGTTGACAAATGCCGGCGTAAAATGTGGTTATTACAGTATTTCACTAAAGCCAAACATCTTCAAGGCTGTTATATGCTCTCGAAGACAGGAAGATCCCTCACGAAAGTGGCTTTAAACTTTATGTACCATGAAAGCTAGGGAA	Actinopteri	Gobiiformes	Butidae	Oxyeleotris	Oxyeleotris sp.	2	sister clade same genus	-	-	0.97006	2	2480	0	0	0	0	0	0	0	0	0	0	0	0	0	0	0	1444	0	1036	0	0	0	0	0	0	0	0	0	0	0	0	0	0	0	0	0	0
315ba3bfdffce85ce3fd6c9a9ec9a42d	CACCGCGGTTATACGAGAGGCCCAAGTTGATAATTACCGGCGTAAAGAGTGGTTAAGATTAATTACAAAACTAGAGCCGAAAGCCCCCACAGCTGTTATACGCAATCGAGGGTAAGAAGCCCAATTACGAAAGTAGCTCTACACCGTCTGACTCCACGAAAGCTAGGGCA	Actinopteri	Lutjaniformes	Haemulidae	Pomadasys	Pomadasys sp.	2	clade belong to same genus, many reads, Sailor flyingfish, Marine; pelagic-oceanic; oceanodromous enetic composition can influence how quickly D- degrades, and different species may have varying rates of D- degradation due to several factors, GC Content, D- Secondary Structure, Histone and Protein Binding,Epigenetic Modifications, Cellular Environment	-	-	1	37	902227	0	0	0	0	0	0	0	0	0	0	11015	9703	12148	5115	21990	7400	2248	1105	6847	0	0	0	0	0	0	0	0	0	0	0	614	0	3565	14759	19603	0
2490b7f01ef257f44d53a782b0c8c8b6	CACCGCGGTTATACGAGAGGCCCAAGTTGACAAACAACCGGCGTAAAGAGTGGTTAATAGTAACTTAACTAAAGCCGAACACCTCCAAGGCTGTTATACGCACCCGAAGGCAGGAAGCCCTCCCACGAAAGTGGCTTTAATATACTATGACCCCACGAACGCTAGGACA	Actinopteri	Gobiiformes	Gobiidae	Psammogobius	Psammogobius sp.	2	sequnce occurred in a unique sample, identity is strange tho, but all belong to same genus	-	-	1	1	22	0	0	0	0	0	0	0	0	0	0	0	0	0	0	0	0	0	0	0	0	0	0	0	0	0	0	0	0	0	0	0	0	0	0	0	0
78fd397a978746c05aec685efbf827f6	CACCGCGGTTATACGAGAGGCCCAAATTGACACAAGCCGGCGTAAAGAGTGGTTAATAATAAGCAAACTAAGGTCGAACACCTTCAAGGCTGTCATACGCACCCGAGGGCAGGAAAGTCTCCTACGAAAGTGACCTCAACAATTTATGAACCCACGAAAGCTAGGGAA	Actinopteri	Gobiiformes	Ptereleotridae	Ptereleotris	Ptereleotris sp.	2	identity is strange but all belong to same genus in the clade	-	-	0.928571	1	540	0	0	0	0	0	0	0	0	0	0	0	0	0	0	0	0	0	0	0	540	0	0	0	0	0	0	0	0	0	0	0	0	0	0	0	0
c90fdb1f4c5c93adc00be9698bd2d07f	CACCGCGGTTATACGAGAGACCCAAGTTGATAGTTACCGGCGTAAAGAGTGGTTAAGACTACACCTAACACTAAAGCCGAACGCCCTCAGAGCTGTTATACGCATCCGAAGGTAAGAAGCCCAATCACGAAAGTGGCTTTATAACATCTGAATCCACGAAAGCTATGACA	Actinopteri	Lutjaniformes	Caesionidae	Pterocaesio	Pterocaesio sp.	2	all same genus	-	-	1	1	1258	0	0	0	0	0	0	0	0	0	0	0	0	0	0	0	0	0	0	0	0	0	0	0	0	0	0	0	0	0	0	0	0	0	0	0	0
faac3d5b73a1a32f5140c4e8fcbd0144	CACCGCGGTTATACGAGAGGCCCAAATTGACAGACACCGGCGTAAAATGTGGTTATATAATAGTTTACTAAAGCCGAACACCCTCAAAGCTGTTATACGCACTCGAGGGCAGGAAGAACCCCCCACGAAAGTGGCTTTAAAAATTTAATCCACTAAAGCTAGGGAA	Actinopteri	Gobiiformes	Gobiidae	Rhinogobius	Rhinogobius sp.1	2	all belong to same genus	-	-	0.975904	1	6849	0	0	0	0	0	0	0	0	0	0	0	0	0	0	0	0	0	0	0	0	0	0	0	0	0	0	0	0	0	0	0	0	0	0	0	0
a6afe687d8813ed5609df1ee5911ae12	CACCGCGGTTATACGAGAGGCCCGAGTTGACAGACGCCGGCGTAAAATGTGGCTATATACAGTATTACACTAAAGCTAAACATCTTCAAAGCTGTCATACGCACCCGAAGACAGGAGACCCCTCCACGAAAGTGGCTTTAAACAACATTAGCCCACGAAAGCTAGGAAA	Actinopteri	Gobiiformes	Gobiidae	Rhinogobius	Rhinogobius sp.2	2	identity strange, all same genus in the clade	-	-	0.988166	1	296	0	0	0	0	0	0	0	0	0	0	0	0	0	0	0	0	0	0	0	0	0	0	0	0	0	0	0	0	0	0	0	0	0	0	0	0
2a5db9a99bb2ab454a993fa779e9678a	CACCGCGGTTATACGAGAGGCCCGAGTTGACAAACGCCGGCGTAAAATGTGGCTATATACAGTATTACACTAAAGCTAAACATCTTCAAAGCTGTTATACGCACCCGAAGACAGGAGACCCCTCCACGAAAGTGACTTTAAACAACATTAGCCCACGAAAGCTAGGGAA	Actinopteri	Gobiiformes	Gobiidae	Rhinogobius	Rhinogobius sp.3	2	high reads, all belong to same genus	-	-	0.982249	28	188886	0	0	0	0	0	7121	0	5187	2087	0	0	0	0	0	0	0	0	0	0	0	0	0	0	0	0	0	0	10658	1308	0	1824	2173	513	2119	0	0
4533c2e702bfaa16a04138c3721fbf47	CACCGCGGTTATACGAGAGGCCCGAGTTGACAAACGCCGGCGTAAAATGTGGCTATATACATTATTACACTAAAGCTAAACATCTTCAAAGCTGTTATACGCACCCGAAGACAGGAGACCCCTCCACGAAAGTGACTTTAAACAACATTAGCCCACGAAAGCTAGGAAA	Actinopteri	Gobiiformes	Gobiidae	Rhinogobius	Rhinogobius sp.4	2	sequence occurred in unique samples, high reads, and counts	-	-	0.994083	11	50442	0	0	0	0	0	0	0	0	0	0	0	0	1340	0	0	0	0	0	0	0	0	0	0	0	0	0	0	0	0	0	0	0	0	0	0	0
399d70e06637755dae8e0e192d1cf246	CACCGCGGTTATACGAGAGGCCCGAGTTGACAAACGCCGGCGTAAAATGTGGCTATATACAGTATTACACTAAAGCTAAACATCTTCAAAGCTGTTATACACACCCGAAGACAGGAGACCCCTCCACGAAAGTGACTTTAAACAACATTAGCCCACGAAAGCTAGGAAA	Actinopteri	Gobiiformes	Gobiidae	Rhinogobius	Rhinogobius sp.5	2	sequence occurred in unique samples, high reads and counts	-	-	0.994083	7	6460	0	0	0	0	0	0	0	0	0	0	100	0	0	0	0	0	0	0	0	0	0	0	0	0	0	0	0	0	0	0	0	0	0	0	0	0
10376a4eda5612cbb1d52b9a8bff71d7	CACCTCGGTTATACGAGAGGCCCGAGTTGACAAACGCCGGCGTAAAATGTGGCTATATACAGTATTACACTAAAGCTAAACATCTTCAAAGCTGTTATACGCACCCGAAGACAGGAGACCCCTCCACGAAAGTGACTTTAAACAACATTAGCCCACGAAAGCTAGGAAA	Actinopteri	Gobiiformes	Gobiidae	Rhinogobius	Rhinogobius sp.6	2	Present in Global data sequence occurred in unique sample	-	-	0.994083	1	1252	0	0	0	0	0	0	0	0	0	0	1252	0	0	0	0	0	0	0	0	0	0	0	0	0	0	0	0	0	0	0	0	0	0	0	0	0
d25357caed4ffb792122bfdf5dd4b5f3	CACCGCGGTTATACGAGAGGCCCGAGTTGACAGACGCCGGCGTAAAATGTGGCTATATACAGTATTACACTAAAGCTAAACATCTTCAAAGCTGTTATATGCACCCGAAGACAGGAGACCCCTCCACGAAAGTGACTTTAAACAACATTAGCCCACTAAAGCTAGGAAA	Actinopteri	Gobiiformes	Gobiidae	Rhinogobius	Rhinogobius sp.7	2	clade same genus	-	-	0.994083	1	2164	0	0	0	0	0	0	0	0	2164	0	0	0	0	0	0	0	0	0	0	0	0	0	0	0	0	0	0	0	0	0	0	0	0	0	0	0
72fbe6a842ce09d21b81e804b816ed2c	CACCGCGGTTATACGAGAGGCCCGAGTTGACAGACGCCGGCGTAAAATGTGGCTATATACAGTATTACACTAAAGCTAAACATCTTCAAAGCTGTTATACGCACCCGAAGACAGGAGACCCCTCCACGAAAGTGACTTTAAACAACATTAGCCCACGAAAGCTAGGAAA	Actinopteri	Gobiiformes	Gobiidae	Rhinogobius	Rhinogobius sp.8	2	multiple species match: Rhinogobius_brunneus, Rhinogobius_yaima, Rhinogobius_brunneus all distributed in Japan	-	-	1	68	7050026	190673	214979	195352	186891	88509	44281	100007	79365	49365	115120	53742	51309	28928	33105	24542	10831	759	0	0	0	0	0	57878	275972	253305	242570	55735	85479	56190	80373	5653	9551	11342	22064	35205	37625
1ed445884b67f499687d11eaa56854eb	CACCGCGGTTATACGAGAGGCCCGAGTTGACAGACGCCGGCGTAAAATGTGGCTATATACAGTATTACACTAAAGCTAAACATCTTCAAAGCTGTTATACGCACCCGAAGACAGGAGACCCCTCCACGAAAGTGGCTTTAAACAACATTAGCCCACGAAAACTAGGAAA	Actinopteri	Gobiiformes	Gobiidae	Rhinogobius	Rhinogobius sp.9	2	occurred multple times >3 occurences	-	-	0.988166	6	8944	0	0	0	0	0	0	0	0	0	0	0	0	0	0	0	0	0	0	0	0	0	0	0	0	0	0	0	0	0	0	0	0	0	0	0	0
c9c78b2169492f4c0671e39d840bec24	CACCGCGGTTATACGAGAGGCCCGAGTTGACAGACGCCGGCGTAAAATGTGGCTATATACAGTATTACACTAAAGCTAAACATCTTCAAAGCTGTTATACGCACCCGAAGACAAGAGACCCCTCCACGAAAGTGACTTTAAATAACATTAGCCCACGAAAGCTAGGAAA	Actinopteri	Gobiiformes	Gobiidae	Rhinogobius	Rhinogobius sp.10	2	occurred multple times >3 occurences	-	-	0.988166	5	18198	0	0	0	0	0	3814	0	0	0	0	0	708	0	0	0	0	0	0	0	0	0	0	0	0	0	0	0	0	0	0	0	0	0	0	0	10130
dc49e7965455a22709fa6f16642f79a0	CACCGCGGTTATACGAGAGGCCCGAGTTGACAGACGCCGGCGTAAAATGTGGCTATATACAGTATTACACTAAAGCTAAACATCTTCAAAGCTGTTATACGCACCCGAAGACAGGAGACCCCTCCACTAAAGTGGCTTTAAACAACATTAGCCCACGAAAGCTAGGAAA	Actinopteri	Gobiiformes	Gobiidae	Rhinogobius	Rhinogobius sp.11	2	occurred multple times but all has higher reads	-	-	0.988166	2	6022	0	6019	0	0	0	0	0	0	0	0	0	0	0	0	0	0	0	0	0	0	0	0	0	0	0	0	0	0	0	0	0	0	3	0	0	0
cf77c6a56d4be160ba7dcf325e514208	CACCGCGGTTATACGAGAGGCCCGAGTTGACAGACGCCGGCGTAAAATGTGGCTATATACAGTATTACACTAAAGCTAAACATCTTCAAAGCTGTTATACGCACCCGAAGACAGGAGACCACTCCACGAAAGTGGCTTTAAACAACATTAGCCCACGAAAGCTAGGAAA	Actinopteri	Gobiiformes	Gobiidae	Rhinogobius	Rhinogobius sp.12	2	occurred multple times but all has higher reads	-	-	0.988166	2	2964	0	0	0	0	0	0	0	0	0	0	0	0	0	0	0	0	0	0	0	0	0	0	0	0	0	585	0	0	0	2379	0	0	0	0	0	0
c93a8ea3a8015cba6467b7dfcda4f0d0	CGCCGCGGTTATACGAGAGATCCAAATTGACAAAACCCGGCACAAAGAGTGGTTAATTGAATAATTCTAAGGCAGAACACCCTCGAAGCCGTTATACGCACTTGAGCACAGGAAAATCTTCCACGAAAGTGGCCTTAAAACAAATGACCCCACGAAAGTTAGGACA	Actinopteri	Gobiiformes	Schindleriidae	Schindleria	Schindleria sp.	2	1 bpd with the existing data: no record on the based reference tho meantioned on fishbase: Schindleria is a genus of marine fish. It was the only genus of family Schindleriidae, among the Gobioidei of order Perciformes but is now classified under the Gobiidae in the Gobiiformes. :: Apparently several (at least eight) further Schindleria species, native to the Ryukyu Islands, are yet to be describ…	-	-	0.993976	2	6442	0	0	0	0	0	0	0	0	0	0	0	0	0	0	0	0	0	0	0	887	0	0	0	0	0	0	0	0	0	0	0	0	0	0	0	0
1db83f438783cf5409f2e1310fb76f35	CACCGCGGTTATACGAGAGGCCCAAGTTGATAAATGCCGGCGTAAAAAGTGGTTAGTACTATATTTTACTAAAGCCAAACATCTTCAAAACTGTCATACGTTCTCGAAGACAGGAAGCTCTTCCACGAAAGTGGCTTTAAGTTAGACACACCACGAAAGCTAGGAAA	Actinopteri	Gobiiformes	Gobiidae	Sicyopterus	Sicyopterus sp.	2	clade belong to all same genus	-	-	0.988024	2	4002	0	0	0	0	0	0	0	0	0	0	0	0	0	2617	0	0	0	0	0	0	0	0	0	0	0	0	0	0	0	0	0	0	0	0	0	0
f3d09b56ffee0a03b4487952b578a4c1	CACCGCGGTTATACGAGAGACCCAAGTTGATAGACAGCGGCGTAAAGAGTGGTTAAGAACAAACCCTAAACTAAAGCCGAACGCTCTCAAAGCTGTCATACGCACTCGAGAGTATGAAGTTCAATTACGAAAGTGGCTTTACTTTTTCTGAACCCACGAAAGCTAGGGCA	Actinopteri	Acanthuriformes	Siganidae	Siganus	Siganus sp.1	2	100% match with S.guttatus and vermiculatus -both found Okinawa Prefecture, Japan; Okinawa-jima I., Okinawa Is., Ryukyu Is., sister sp Siganus_guttatus_or_vermiculatus2	-	-	1	21	120158	0	0	0	0	0	0	0	0	0	0	0	0	0	0	0	0	0	0	0	5961	0	11454	0	0	0	0	0	0	0	0	0	0	0	0	0	3813
2176e99a5d0107c1ad85d4432e32e12e	CACCGCGGTTATACGAGAGACCCAAGTTGATAGACAACGGCGTAAAGAGTGGTTAAGAACAAACCCTAGACTAAAGCCGAACGCTCTCAAAGCTGTCATACGCACTCGAGAGTATGAAGTTCAATTACGAAAGTGGCTTTACTTTTTCTGAACCCACGAAAGCTAGGGCA	Actinopteri	Acanthuriformes	Siganidae	Siganus	Siganus sp.2	2	occurred in sample with no higher reads, sister sp: Siganus_guttatus_or_vermiculatus1	-	-	0.988235	1	2340	0	0	0	0	0	0	0	0	0	0	0	0	0	0	0	0	0	0	0	2340	0	0	0	0	0	0	0	0	0	0	0	0	0	0	0	0
fe811fe1d1f5ef669eac525582ec184f	CACCGCGGTTATACGAGAGACCCAAGTTGATAGACAGCGGCGTAAAGCGTGGTTAAGAACAAAACCTAAACTAAAGCCGAACACTCTCAAAGCTGTTATACGCACTCGAGAGTATGAAGTTCAATTACGAAAGTGGCTTTACTTATTCTGAACCCACGAAAGCTAGGGCA	Actinopteri	Acanthuriformes	Siganidae	Siganus	Siganus sp.3	2	3 data : 100 % match; also with S. puellus (2 data- complete genome); same clade: both found in Okinawa Prefecture, Japan; Ishigaki-jima I., Yaeyama Is., Ryukyu Is. Sister species: Siganus_punctatus_or_puellus	-	-	1	1	4930	0	0	0	0	0	0	0	0	0	0	0	0	0	0	0	0	0	0	0	0	0	4930	0	0	0	0	0	0	0	0	0	0	0	0	0	0
00e4acf9862ced4aa1f200aca0e2ef52	CACCGCGGTTATACGAGAGACCCGAGTTGATAAGCATCGGCGTAAAGAGTGGTTAATTGTACTTATACTAAAGCCAAACACCTTCAAGGCTGTTATACGCACCCGAAGGCAGGAAGCCCCTTAACGAAAGTAGCTTTAATTAAATATGAGCCCACGAAAGCTAAGGAA	Actinopteri	Gobiiformes	Gobiidae	Silhouettea	Silhouettea sp.	2	in the clade all same genus, high reads	-	-	0.994048	22	216373	0	0	0	0	0	0	0	0	4216	0	2331	9856	684	3173	8458	0	0	4508	3253	0	0	0	0	0	0	0	0	0	0	0	0	1504	1848	3022	3690	3046
67534b79909f556dfbb872a210a40ead	CACCGCGGTTATACGAGAGGCTCAAGTTGATAGACATCGGCGTAAAGCGTGGTTAGGAGAATAGTAACTAAAGCCGAATACCCTCCCAGCTGTTATACGCGAGCGGGGGCTTAGAAGCCCGATCACGAAAGTAGCTTTATGACACCTGACGCCACGAAAGCTAAGGCA	Actinopteri	Acanthuriformes	Sillaginidae	Sillago	Sillago sp.2	2	no recorded distribution in based reference but all belong to same genus, this formed another branch	-	-	0.982143	1	3521	0	0	0	0	0	0	0	0	0	0	0	0	0	0	0	0	0	0	0	0	0	0	0	0	0	0	0	0	0	0	0	0	0	0	0	0
8b66d2d32fae1e225a6bec996eff7641	CACCGCGGTTATACGAGAGGCCCAAGTTGATAGTCACCGGCGTAAAGCGTGGTTAAGGACAGAAAAACTAAAGCCGAATACCCCCCCAGCTGTTATACGCCCGCGGGGAATTAGAAGCACAATCACGAAAGTAGCTTTATCACACCTGAACCCACGAAAGCTAAGGCA	Actinopteri	Acanthuriformes	Sillaginidae	Sillago	Sillago sp.1	2	clade is branching: this sequence is 100% match to 5 data, Sillago sihama (Fabricius 1775) is likely to be endemic to the Red Sea (there are multiple species from the Indo-Pacific, and the scientific name of Motogisu is undetermined); Miura (2012) 窶廡ish of Chinen Market窶, Okinawa Island ; Motomura (2023) Bull Kagoshima Univ Mus 20:1-250, Tanegashima; Yoshigo (2023) Hiba Kagaku 277:53-61, Okinawa …	-	-	1	2	13564	0	0	0	0	0	0	0	0	0	0	0	0	0	0	0	0	0	0	0	0	0	0	0	0	0	0	0	0	0	0	0	0	0	0	0	0
8badac65fac74a2e1f188eff10f527d2	CACCGCGGTTATACGAGAGACCCAGGTTGACAAACCAACGGCATAAAAAGTGGTTAGTATAATTACTCAACTAAAGCCAAACACCTTCAAAGTTGTTATATGCTATCGAAGGCAGGAAGAACCCCCACGAAAGTGGCTTTATACCATACAACCCCACGAAAGCTAGGAAA	Actinopteri	Gobiiformes	Gobiidae	Taenioides	Taenioides sp.	2	100 match with 2 species, not reported in Motomura reference but other reference mentioned it is distributed in japan Current status: Valid as Taenioides snyderi Jordan & Hubbs 1925. Oxudercidae: Amblyopinae. Distribution: Northwestern Pacific: Taiwan to southern Japan. Habitat: brackish, marine. Odontamblyopus rubicundus - Indo-West Pacific: India, Myanmar and Bangladesh. This species is not fou…	-	-	0.982353	1	3822	0	0	0	0	0	0	0	0	0	0	0	0	0	0	0	0	0	0	0	0	0	0	0	0	0	0	0	0	0	0	0	0	0	0	0	0
edad02f54f1f1ecac96f0b0d1e053a89	CACCGCGGTTATACGAGAGACCCAAGTTGATATTCGCCGGCGTAAAGAGTGGTTAAGACATACAATGAAACTAAGGCGGAATTTCTTCACAGTCGTCATACGCTTTTGAAGATAAGAAACTCAATAACGAAAGTAGCCTTATGATATCCGAATCCACGAAAGCTAGGGCA	Actinopteri	Tetraodontiformes	Triacanthidae	Triacanthus	Triacanthus sp.	2	all same genus in the clade	-	-	0.982353	1	2698	0	0	0	0	0	0	0	0	0	0	0	0	0	2698	0	0	0	0	0	0	0	0	0	0	0	0	0	0	0	0	0	0	0	0	0	0
9d4fdb52cbe1ed6f20ed223cbbdc4eb7	CACCGCGGTTATACGAGAGGCCCAAGTTGATAGCCATCGGCGTAAAGAGTGGTTAAACTAACCCAAATAATACTAAAGCCGAACGCCCCCAAAACCGTTATACGTTCTCGGAGGTATGAAGCCCAACTACGAAAGTGGCTTTAAAATAGCTGACCCCACGAAAGCTGTGAAA	Actinopteri	Mugiliformes	Mugilidae	-	Mugilidae_indet._gen._et_sp.	3	clade belong to same family (Southwest Pacific: throughout New Zealand and the Chatham Islands; also from eastern, western Australia, southern Australia and Tasmania.) no record distribution	-	-	0.953488	18	83460	0	0	0	0	2241	2788	0	0	1971	0	0	971	0	1685	0	0	0	0	0	0	0	0	0	0	0	0	0	1551	0	0	543	775	937	514	2944	0
1e2f6ea888b5f63cedc9f0909ce17a9a	CACCGCGGTTACACGGGCGACTCAAGTCGATTAACACCGGCGTAAAGTGTGGTTAGGAAAATCTTCAACTAAAGCCAAATGTCTTCCATACTGTCAAACGTTCTCGAAGATAAGAAGCCCAATTACGAAAGTAGCTTTACCATTTCTGAACCCACGAAAGCTATGGAA	Actinopteri	Mugiliformes	Ambassidae	-	Ambassidae_indet._gen._et_sp.	3	all clade belong to same genus. even though singleton, the same sequence data appears in Nakara and Dapitan	-	-	0.934524	1	681	0	0	0	0	0	0	0	0	0	0	0	0	681	0	0	0	0	0	0	0	0	0	0	0	0	0	0	0	0	0	0	0	0	0	0	0
ca97ab766507853b50c60dfe61ca3eb2	CACCGCGGTTATACGAGAGGCCCAAGTTGACAAAAATCGGCGTAAAGAGTGGTTAATATGTATTAAACTAAGGCCAAACACCTTCAAGGCTGTCATACGCACCCGAAGGCAGGAAGACCCCCAACGAAAGTGGCTTTAACACAAATGAATCCACGAAAGCTAGATAA	Actinopteri	Gobiiformes	Gobiidae	-	Gobiidae_indet._gen._sp.1	3	identity low but sure belong same family in the clade	-	-	0.91018	1	4272	0	0	0	0	0	0	0	0	0	0	0	0	0	0	0	0	0	0	0	0	0	0	0	0	0	0	0	0	0	0	0	0	0	0	0	0
c561a7dfd7eea1cd993c814e79d46633	AACCGCGGTTATACGAGAGGCCCAAATTGACGCACCACGGCGTAAAGTGTGATTAGAGATCAACCCAGACTAAAGCCGAACACCCCTTATGCTGTCATACGCCATGGGGGTCACGAAGCTCAACAGCGAAAGTGGCTTTATGAATCTTGAACTCACGACAGCTAGGACA	Actinopteri	Anguilliformes	Scorpaenidae	-	Muraeninae_indet._gen._et_sp.	3	3 data 100 % match of the name while 1 has 2 bpd but also 100% match with Gymnothorax kidako, complete genome - Japan, Shizuoka Prefecture, Atami, E. of Izu Pen., Sagami Bay	-	-	1	1	13757	0	0	0	0	0	0	0	0	0	0	0	0	0	0	0	0	0	0	0	0	0	0	0	0	0	0	0	0	0	0	0	0	0	0	0	0
d41a8fdfd2fc6df09489c3b66970a31f	CACCGCGGTTATACGAGAGGCCCAAGTTGATAGCGCTCGGCGTAAAGAGTGGTTAAGATGAGTTTAAACTAAAGCCGAACCCCCTCAGAACTGTTATACGCACCCGAGGGAAAGAAGCCCCCTTACGAAAGTAGCTTTAATAACTTTGACCCCACGAAAGCTGTGAAA	Actinopteri	Blenniiformes	Tripterygiidae	-	Tripterygiidae_indet._gen._et_sp.	3	all in the clade belong same family	-	-	0.940476	3	5891	0	0	0	0	0	0	0	0	0	0	0	0	0	0	0	0	631	0	0	0	0	0	0	0	0	0	0	0	0	0	0	0	0	0	0	0
e6321eab5313cfa2ab0532dd39383a58	CACCGCGGTTATACGAGAGGCCCAAGTTGATAAACAACGGCGTAAAGCGTGGTTAATTTTAATATAAACTAAAGCTAAACACCCTCAAAGCTGTTATACGCACCCGGGGGCAGGAAACTCGTTCACGAAAGTAGCTTTATACAGTATTGACTCCACGAAAGCTAGGGCA	Actinopteri	Gobiiformes	Gobiidae	-	Gobiidae_indet._gen._et_sp.2	3	this seqence blast separately, it is way out of the clade, Current status: Valid as Awaous gutum (Hamilton 1822). Oxudercidae: Gobionellinae. Distribution: Northeastern Indian Ocean: Ganges River basin (India and Bangladesh). Habitat: freshwater, brackish, marine. reads relevant	-	-	0.887574	3	10904	0	0	0	0	0	0	2823	0	0	0	1296	0	0	0	0	0	0	0	0	0	0	0	0	0	0	0	0	0	0	0	0	0	0	0	0	6785
064244f28dd674dbd99606323b600744	CACCGCGGTTATACGAGAGGCCCAAGTTGACAAACGCCGGCGTAAAGCGTGGTTAATTTAAACATAAACTAAAGCTAAACACCCTCAAGGCTGTTATACGCACCTGAGGGCAGGAAACTCATTCACGAAAGTAGCTTTATACAGTATTGACTCCACGAAAGCTAGGGAA	Actinopteri	Gobiiformes	Gobiidae	-	Gobiidae_indet._gen._et_sp.3	3	reads ok, occur in unique sample	-	-	0.887574	1	6538	0	0	0	0	0	0	0	0	0	0	0	0	0	0	0	0	0	0	0	0	0	0	0	0	0	0	0	0	0	0	0	0	0	0	0	0
55bb42ae57f903c23e12dd74d2faa2e9	CACCGCGGTTATACGAGAGGCCCAAGTTGATGACGACCGGCGTAAAGAGTGGTTAATTGAAATTAGGAACTAGAGCCAAACACATTCAAGACTGTCATACGTTACCGGATGAGGGAGGACCTCCAACGAAAGTGGCTCTAAACCCATGAACCCACGAAAGCTAAGACA	Actinopteri	Gobiiformes	Gobiidae	-	Gobiidae_indet._gen._et_sp.4	3	all same genus, occur in unique sample	-	-	0.994048	4	10383	0	0	0	0	0	0	0	0	0	0	0	0	0	0	0	0	0	0	0	0	0	0	0	0	0	0	0	0	0	0	0	0	0	0	0	0
fcdb697f532a9fc3a608f697d359871a	CACCGCGGTTATACGAGAGGCCCAAGTTGATGACAACCGGCGTAAAGAGTGGTTAATTGAAATTAGGAACTAGAGCCAAACACATTCAAGACTGTCATACGTTACCGGATGAGGGAGGACCTCCAACGAATGTGGCTCTAAACCCATGAACCCACGAAAGCTAAGACA	Actinopteri	Gobiiformes	Gobiidae	-	Gobiidae_indet._gen._et_sp.5	3	all same genus, occur in a unique sample, identity at 97%	-	-	0.982143	1	5101	0	0	0	0	0	0	0	0	0	0	0	0	0	0	0	0	0	0	0	0	0	0	0	0	0	0	0	0	0	0	0	0	0	0	0	0
369e79b7711f8dde2652775ddb4a4fe8	CACCGCGGTTATACGGAAAGTCCAAATTGATAGACACCGGCGTAAAATGTGGTTATATAATAATACACTAAAGCTAAACACCCTCAAAGCTGTTGTACGCTCCCGAGGAAAGGAAGCACTTCCACGAAAGTGGCTTTAAAATATGAACCCACGAAAGCTAGGACA	Actinopteri	Gobiiformes	Gobiidae	-	Gobiidae_indet._gen._et_sp.6	3	all the same genus tho but identity score is low	-	-	0.854545	1	66	0	0	0	0	0	0	0	0	0	0	0	66	0	0	0	0	0	0	0	0	0	0	0	0	0	0	0	0	0	0	0	0	0	0	0	0
7443f7edfbf82be648cfb262af84c71b	CACCGCGGTTATACGAAGAGGCTCAAATTGATATTCTACGGCGTAAAACGTGATTAGAGAAAGCAAAAACTAAAGCCGAACACCTCCCTAACTGTTATACGTTTAAAGAGATATGAAGCCCCATAACGAAAGTAGCTTTAATAAACAATCTTGAATTCACGAAAATTAAGAAA	Actinopteri	Anguilliformes	Ophichthidae	-	Ophichthidae_indet._gen._et_sp.	3	clade all belong to same family	-	-	0.942197	3	3216	0	0	0	0	0	0	0	0	0	0	0	0	0	0	0	0	493	337	0	0	0	0	0	0	0	0	0	0	0	0	0	0	0	0	0	0
23d16cd1ce9e1ae6d6dd8448fe9efc64	CACCGCGGTTATACGAGAGGCCCAAGTTAATTTTACTCGGCGTAAAGTGTGGTTAAGAAATTAAAATACTAGGGCTAAATCTTCTCTAAGCTGTTATACGCAACTGAGAAAAAGAGGACCTACACGAAAGTAGCCCTAACTTCTCTGACTCCACGAAAGCCAGGAAA	Actinopteri	Atheriniformes	-	-	unannotated OTU1	4	20 bpd with A. elymus: species in the clade belongs to differnet family	-	-	0.850299	4	31735	0	0	0	0	0	0	0	0	0	0	0	0	0	0	0	0	0	0	0	0	0	0	0	0	0	0	0	0	0	0	0	0	0	0	0	0
c7cf9d238b815c2eefc92ff6ad9567e9	CACCGCGGTTATACGAGGGGCCTAAGTTGATATCTGCCGGCGTAAAGAGTGGTTAATTAAAAACAAACTAAAGCTAAACATCCTCCAAGCTGTTATACGCACACGAGGAGAGGAGACCCCCTAACGAAAGTGGCTTTAATAAAAGTGAACCCACGAAAGCTAGGACA	Actinopteri	Perciformes	-	-	unannotated OTU2	4	cannot be anotated, only 2 data, low identity but relevant reads	-	-	0.784431	25	190027	0	0	0	0	0	0	0	0	0	0	0	0	0	0	0	4547	8466	1213	10234	3400	0	0	0	0	0	0	0	0	0	0	0	0	0	0	0	0
b24160bc521412a07d14c5702eccce07	AACCGCGGTTATACGAGAGGCCCAAGTTGATAGACAACGGCGTAAAGAGTGGTTAGGATAATATTATACTAGGGTCGAATGCCCCCGCCGCTGTATAAAGCCTCATGGAGATAAGAAGTACACCTACGAAAGTGACTCTAAGAACATTTTAACCCACGAAAGCTAGGACA	Actinopteri	Gobiiformes	-	-	unannotated OTU3	4	clade belong to different families, identity too low but reads relevant	-	-	0.929412	8	35012	0	0	0	0	0	0	0	0	0	0	0	0	0	0	0	0	1559	1160	9415	3555	0	0	0	0	0	0	0	0	0	0	0	0	0	0	0	0
32b8b914af5d0ac802fc30958c6bed8b	CACCGCGGTCATACGAGTGTTAGCCCGAGCAGATGGTCAGCGGCGTAAAGAGTGGTTAGGGGCCCCCGCAACTAAAGCTGAACGCCCTCCGGGCCGTTATACGCATCCGATGGTATGAAACCTCACCACGAAAGTGGCTTTAAACCAACCCGAACCCACGATAGCTAAGATA	Actinopteri	Myctophiformes	Myctophidae	Bolinichthys	Bolinichthys indicus	5	3 data : 100% match, tree ok, mono group, CAS: Valid as Bolinichthys longipes (Brauer 1906). Myctophidae: Lampanyctinae. Distribution: Indo-Pacific: South Africa east to Hawaiian Islands (U.S.A.), north to southern Japan; eastern Pacific: southern California (U.S.A.) south to Chile, including Galapagos Islands (Ecuador). Habitat: marine.	-	-	1	3	16706	0	0	0	0	0	0	0	0	0	0	0	0	0	0	0	0	0	0	0	0	0	0	0	0	0	0	0	0	0	0	0	0	0	0	0	0
a223872973791af2a6de6c946033641b	CACCGCGGTCATACGAGTGTTAGCCCAAGCAGATGAATAACGGCGTAAAGAGTGGTTAGGGACCCCCACAACTAAAGTTGAACGCCTGCATGGCCGTTATACGCATCCGAAGGCATGAAACCCCGCCACGAAAGTGACTTTAACCAGACCCGAACCCACGACAGCTACGGCA	Actinopteri	Myctophiformes	Myctophidae	Ceratoscopelus	Ceratoscopelus sp.	5	several data : clade is branching either belonging to Ceratoscopelus warmingii or townsendi , both in Japan: Current status: Valid as Ceratoscopelus townsendi (Eigenmann & Eigenmann 1889). Myctophidae: Lampanyctinae. Distribution: Circumglobal in tropical through cold temperate seas. Habitat: marine. , Valid as Ceratoscopelus warmingii (Lﾃｼtken 1892). Myctophidae: Lampanyctinae. Distribution: Cir…	-	-	1	1	1577	0	0	0	0	0	0	0	0	0	0	0	0	0	0	0	0	0	0	0	0	0	0	0	0	0	0	0	0	0	0	0	0	0	0	0	0
bdd83658fa1f86e2657a8ad3ebc85313	TACCGCGGTTACACGAAAAGCCCTAGCTAATAGGCCCCGGCGCAAAGGGTGGTTAAAGAATATGCATGTAAAGCCAAACTTTCCCCCAGCTGTGGCACGCAGCCTAAGAGCTAAGACCCCAACGAAAGTAACTTTATCCCGCCTGAAGCCACAAAAGCTTGGACA	Actinopteri	Stomiiformes	Gonostomatidae	Cyclothone	Cyclothone alba	5	4 data : 1 data 100% match, all same species in a clade but branching, this species is diverging so much	-	-	1	1	3140	0	0	0	0	0	0	0	0	0	0	0	0	0	0	0	0	0	0	0	0	0	0	0	0	0	0	0	0	0	0	0	0	0	0	0	0
80bdb750f8f2b3bd6b9d5f59b6d68aa8	TACCGCGGTTACACGAAAAGCCCTAGCTGATAGGCCTCGGCACAAAGGGTGGTTAAGGAAAACTTTAAAAGCCAAACTCTCCCCCAGCTGTGATACGCAGCTCGAAGGCAAAGACCTCAACGAAAGTCGCTTTATCTTACCTGAAGCCACAAAAGCTAGGGCA	Actinopteri	Stomiiformes	Gonostomatidae	Cyclothone	Cyclothone pallida2	5	2 major group in the clade : 100% match	-	-	1	1	6019	0	0	0	0	0	0	0	0	0	0	0	0	0	0	0	0	0	0	0	0	0	0	0	0	0	0	0	0	0	0	0	0	0	0	0	0
c2eb7084016da86bc7599f3276ad4907	TACCGCGGTTACACGAAAAGCCCTAGCTGATAGGCCTCGGCACAAAGGGTGGTTAAGGAAAACTTTAAAAGCCAAACTCTCCCCCAGCTGTGATACGCAGCTCGAAGGCAAAGACCTCAACGAAAGTAGCTTTATCTTACCTGAAGCCACAAAAGCTAGGACA	Actinopteri	Stomiiformes	Gonostomatidae	Cyclothone	Cyclothone pallida1	5	2 major group in the clade : 100% match, occurred in unique sample	-	-	1	1	3573	0	0	0	0	0	0	0	0	0	0	0	0	0	0	0	0	0	0	0	0	0	0	0	0	0	0	0	0	0	0	0	0	0	0	0	0
cb2fa7450f47a699003a9f58b518d43c	TACCGCGGTTATACGAAAAGCCCCAGCTGATAGGCCTCCGGCATAAAGGGTGGTTAGGGAAACTCCTACATAAAGCCAAACTTCCCCCCAGCTGTGATACGCAGCCCACGAGCGAAGACCTCTACAAAAGTAGCTTTATTTCTCCTGAAGCCACGAAAGCTAGGACA	Actinopteri	Stomiiformes	Gonostomatidae	Cyclothone	Cyclothone pseudopallida1	5	3 major group in the clade : 100% match	-	-	1	1	2218	0	0	0	0	0	0	0	0	0	0	0	0	0	0	0	0	0	0	0	0	0	0	0	0	0	0	0	0	0	0	0	0	0	0	0	0
fc76ceef04a01edf12fc2e277f5e5a81	CACCGCGGTCAAACGAGCTAGTGCCCAAGCGGATAACCAACGGCGTAAAGAGTGGTTAGGGAAACCCGCAACTAAAGCTGAATGCCCACAGAGCCGTGATACGCATCCGATGGCATGAAACCCCGCCACGAAAGTGACTTTAACCCAACCCGAACCCACGACAGCTAAGACA	Actinopteri	Myctophiformes	Myctophidae	Diaphus	Diaphus perspicillatus	5	1 data: 100% match, tree ok, mono group, Current status: Valid as Diaphus perspicillatus (Ogilby 1898). Myctophidae: Diaphinae. Distribution: Circumglobal in tropical through temperate seas, but not in the eastern Pacific. Habitat: marine.	-	-	1	1	5222	0	0	0	0	0	0	0	0	0	0	0	0	0	0	0	0	0	0	0	0	0	0	0	0	0	0	0	0	0	0	0	0	0	0	0	0
a2bbe8f9a53cf7aae62d37c661905409	CACCGCGGTTATACGAGAGACCCAAGTTGATAGACACCGGCGTAAAGAGTGGTTAAGACAAACTAGATACTAAAGCCGAACGCCCTCAGAGCTGTTATACGCATCCGAAGGTAAGAAGTTCAACCACGAAAGTGGCTTTATACTATCTGATCCCACGAAAGCTAAGGCA	Actinopteri	Lutjaniformes	Lutjanidae	Etelis	Etelis coruscans	5	3 data : 2-100% match, 1-Etelis oculatus - Western Atlantic	-	-	1	3	8209	0	0	0	0	0	0	0	0	0	0	0	0	0	0	0	0	0	0	0	0	0	0	0	0	0	0	0	0	0	0	0	0	0	0	0	0
ae97f6ee2c110b78ecfbeee4db3f464a	CACCGCGGTTATACGAGAGACCCAAGTTGATAGACATCGGCGTAAAGCGTGGTTAAGATCCCCTAAAACTAAAGCCGAACACCCTCAGGGCAGTTATACGCATCCGAAGGTACGAAGTTCCACCACGAAAGTGGCTTTATCCCCCTGACCCCACGAAAGCTACGAAA	Actinopteri	Scombriformes	Bramidae	Eumegistus	Eumegistus illustris	5	3 data : 2-100% match, 1-1bpd, tree ok, mono group	-	-	1	2	3631	0	0	0	0	0	0	0	0	0	0	0	0	0	0	0	0	0	0	0	0	0	0	0	0	0	0	0	0	0	0	0	0	0	0	0	0
e36ac799a99bc76d9879d8bc0d7def53	CACCGCGGCCATACGAGTGTTAGCCCCAGCGGATGGTCAGCGGCGTAAAGAGTGGTTAGGGACCCCTACAACTAAAGCTAAATGTCCTCAAGGCTGTTATACGCATCCGACGACATGAAACCCCGCCACGAAAGTGGCTTTAACCCGACCCGAACCCACGACAACTAGGGCA	Actinopteri	Myctophiformes	Myctophidae	Lampadena	Lampadena luminosa	5	3 data : 2-100% match, tree ok, mono group, Distribution: Circumglobal in tropical through temperate seas. Habitat: marine., Marine; bathypelagic; oceanodromous (Ref. 51243); depth range 50 - 1021 m (Ref. 27311). Deep-water; 44ﾂｰN - 37ﾂｰS	-	-	1	1	1279	0	0	0	0	0	0	0	0	0	0	0	0	0	0	0	0	0	0	0	1279	0	0	0	0	0	0	0	0	0	0	0	0	0	0	0	0
aeddd4e7b470cc429c6754b22b44217a	CACCGCGGTTATACGAGAGGCCCAAGTTGATAGAAACCGGCGTAAAGAGTGGTTAAGTGATCCCCTAAAACTAAAGCCGAACGCCCCCAAAACCGTTATACGTTCATCGGAGGTATGAAGCCCAACTACGAAAGTGGCTTTAAAATACCTGACCCCACGAAAGCTGTGAAA	Actinopteri	Mugiliformes	Mugilidae	Neochelon	Neochelon falcipinnis	0 - not distributed	1 data : 100% match, tree ok, mono group, Current status: Valid as Neochelon falcipinnis (Valenciennes 1836). Mugilidae. Distribution: Eastern Atlantic: Senegal south to Angola, including Bioko (Equatorial Guinea), and São Tomé and Principe. Habitat: freshwater, brackish, marine.No record in Japan so excluded	-	-	1	1	1742																																			1742
d41fc8f760bdb9e9b5d25b93ee03e9a8	AGCAGCGGTAATACGAGAGGCCCGAGTTGACAGACGCCGGCGTAAAATGTGGCTATATACAGTATTACACTAAAGCTAAACATCTTCAAAGCTGTTATACGCACCCGAAGACAGGAGACCCCTCCACGAAAGTGACTTTAAACAACATTAGCCCACGAAAGCTAGGAAA	Actinopteri				garbagedata	0	occurred multple times >3 occurences , sequecing error	-	-	0.970414	8	123	12	11	13	20	0	0	0	0	0	0	0	0	0	0	0	0	0	0	0	0	0	0	0	0	0	0	0	0	0	0	0	0	0	0	0	0
142ee013d561f25243672118ca224500	ATGTGTATAAGAGACAGGCCGGTAAAACTCGTGCCAGCATGTACCGCCTCGGCGATGGCTGCCTGCAGCCGCTCATTGTACGCGAGCTGTGAGATGGTCGCGATTGCATTCTCCTTCGCCTAAACTGGGATTAGATACCCCACTATGCTGTCTCTTATACACAT	Actinopteri				garbagedata	0	clade has non fish species , low reads	-	-	0.189024	1	13	0	0	0	0	0	0	0	0	0	0	0	0	0	0	0	0	0	0	0	0	0	0	0	0	0	0	0	0	0	0	0	0	0	0	0	0
a7e889c3bbb634c1edd1efc04a842611	GTCAGATGTGTATAAGAGACAGGCCGGTAAAACTCGTGCCAGTGGGCTGCTCTGGACATCCCCATGCCAGCGGCGGCATCGAACTGAAAGCCATTGCCACCCCACCTCGAAGCTGGAGCAAACTGGGATTAGATACCCCACTATGCTGTCTCTTATACACATCTCCG	Actinopteri				garbagedata	0	low identity percentage	-	-	0.287425	3	39	0	0	0	0	0	0	0	0	0	0	0	0	0	0	0	0	0	0	0	0	0	0	0	0	0	0	0	0	0	0	0	0	0	0	0	0
f4abc9637eda2025df87c44313282ff9	GTGTATAAGAGACAGGGTTGGTAAATCTCGTGCCAGCTGCGGAGATGTGTATAAGAGACAGTGTCAAACTGGGATTAGATACCCCACTATGACACTGTCTCTTATACACATCTCCGCACAAACTGGGATTAGATACCCCACTATGCTGTCTCTTATACACA	Actinopteri				garbagedata	0	low identity percentage	-	-	0.26087	1	29	0	0	0	0	0	0	0	0	0	0	0	0	0	0	0	0	0	0	0	0	0	0	0	0	0	0	0	0	0	0	0	0	0	0	0	0
f69831670bdfc44f875eee485ddbf320	GTATAAGAGACAGAGTTGGTAAATCTCGTGCCAGCCATCGCGAACCGCTTTCCTTCCGCATCGCCATGCTTGGCCACGAGCCCCGCCTGGTCGACTGTCTCCAGAGGGTTGCGGCGCTTGCCAACTGGGATTAGATACCCCACTATGCTGTCTCTTATACA	Chondrichthyes				garbagedata	0	low identity percentage	-	-	0.204969	1	20	0	0	0	0	0	0	0	0	0	0	0	0	0	0	0	0	0	0	0	0	0	0	0	0	0	0	0	0	0	0	0	0	0	0	0	0
00bb263b098b26f5355952f4bc03adc3	TGTGTATAAGAGACAGGCCGGTAAAACTCGTGCCAGGACGCTGGCGGGTAATCACTAACCCTGTGATGCTGACGCGCCCGTTTAAGTGCGGCAAGCGGTCATTTGGGGTGCTGCGCACCAAACTGGGATTAGATACCCCACTATGCTGTCTCTTATACACA	Actinopteri				garbagedata	0	low identity percentage	-	-	0.223602	2	79	0	0	0	0	0	0	0	0	0	0	0	0	0	0	0	0	0	0	0	0	0	0	0	0	0	0	0	0	0	0	0	0	0	0	0	0
05ea15791d082c88113f12473283af2c	CGTTGTATTGTCCACTTCTCGATCTGATCGTGTCATCCTTTCTTAGGGGCCATGCTAACCTCCCCTGTATCGTTCCAACTCTAACGGATGATCCCCGAAGGGAATCCTACTCGTGCCAGCCGTTGCATCCTACTTTGAGCGCCCG	Actinopteri				garbagedata	0	low identity percentage	-	-	0.317241	5	194	0	0	0	0	0	0	0	0	0	0	0	0	0	0	0	0	0	0	0	0	0	0	0	0	0	0	0	0	0	0	0	0	0	0	0	0
13d66cdd0fcba0ad0d929b38757d09bd	TGTGTATAAGAGACAGGCCGGTAAAACTCGTGCCAGCTGCGGAGATGTGTATAAGAGACAGTGTCAAACTGGGATTAGATACCCCACTATGACACTGTCTCTTATACACATCTCCGCACAAACTGGGATTAGATACCCCACTATGCTGTCTCTTATACACA	Actinopteri				garbagedata	0	low identity percentage	-	-	0.26087	1	58	0	0	0	0	0	0	0	0	0	0	0	0	0	0	0	0	0	0	0	0	0	0	0	0	0	0	0	0	0	0	0	0	0	0	0	0
7f95c4633ccceb7b73cc90b02c4e2183	CGCCGCGGTTATACGAGAGGCTCAAGTTGATAGCCACCGGCGTAAAGAGTGGTTAAGAGAACCCATACTAAAGCCGAACATTTTCAAGGCTGTTATACGCACCCGAAAATATTAAGCACCCCCACGAAAGTGGCTTTAACCCTTCTGAACCCACGAAAGCTAGGACA	Actinopteri				garbagedata	0	closely related low-read variants within the same sample	-	-	1	1	1226	0	0	0	0	0	0	0	0	0	0	0	0	1226	0	0	0	0	0	0	0	0	0	0	0	0	0	0	0	0	0	0	0	0	0	0	0
fcf84641280257cba01a8f38003505b3	CACCGCGGTTATACGAGAGGCCCGAGTTGACAGACGCCGGCGTAAAATGTGGCTATATACAGTATTACACTAAAGCTAAACATCTTCAAAGCTGTTATATGCACCCGAAGACAGGAGACCCATCCACGAAAGTGACTTTAAACAACATTAGCCCACGAAAGCTAGGAAA	Actinopteri				garbagedata	0	closely related low-read variants within the same sample	-	-	1	1	808	0	0	0	0	0	0	0	0	808	0	0	0	0	0	0	0	0	0	0	0	0	0	0	0	0	0	0	0	0	0	0	0	0	0	0	0
88ca1e2748583196afc7d2953fb27cd6	CACCGCGGTTATACGAGAGACCCAAGTTGATAGTTATCGGCGTAAAGAGTGGTTAAGTTAGCCCTAATAACACTAAAGCCGAACGCCCCCCAAACCGTTATACGTACTCGGAGGTATGAAGCCCAACTACGAAAGTGGCTTTAAAATACCCAACCCCACGAAAGCTGTGAAA	Actinopteri				garbagedata	0	closely related low-read variants within the same sample	-	-	0.994186	1	320	0	0	0	0	0	0	0	0	0	0	0	0	0	0	0	0	0	0	0	0	0	0	0	0	0	0	0	0	0	0	0	0	0	0	0	0
2ce6bfcfcfa66c8e0300b1ff4d45ff09	CACCGCGGTTATACGAGAGGCCCGAGTTGACAAACGCCGGCGTAAAATGTGGCTATATACAGTATTACACTAAAGCTAAACATCTTCAAAGCTGTTATATGCACCCGAAGACAGGAGACCCCTCCACGAAAGTGACTTTAAACAACATTAGCCCACGAAAGCTAGGAAA	Actinopteri				garbagedata	0	closely related low-read variants within the same sample	-	-	0.994083	2	252	0	0	0	0	0	0	0	0	0	0	0	0	0	0	0	0	0	0	0	0	0	0	0	0	0	0	0	0	0	0	0	0	0	0	0	0
378c099f0175680f5e805aece495255a	CACCGCGGTTATACGAGAGGCCCGAGTTGATAAACATCGGCGTAAAGAGTGGTTAATTTAATTGTAGGCTAAAGCTAAACACCTTCAAGGCTGTTATACGCACCCGAAGACAGGAAACCCAACCACGAAAGTAGCTTTATACAGTATTGACTCCACGAAAGCTAGGACA	Actinopteri				garbagedata	0	closely related low-read variants within the same sample	-	-	0.994083	1	2683	0	0	0	0	0	0	0	0	0	0	2683	0	0	0	0	0	0	0	0	0	0	0	0	0	0	0	0	0	0	0	0	0	0	0	0	0
c0d111494be7e1dcdd4f794ae375df1e	CACCGCGGTTATACGAGAGGCCCGAGTTGATAAACATCGGCGTAAAGAGTGGTTAATTTAATTGTAGACTAAAGCTAAACACCTTCAAGGCTGTTATACGCACCCGAAGACAGGAAACCCAATCACGAAAGTAGCTTTATACAGTATTGACTCCACGAAAGCTAGGACA	Actinopteri				garbagedata	0	closely related low-read variants within the same sample	-	-	0.994083	1	4487	0	0	0	0	0	0	0	0	0	0	0	0	0	0	0	0	0	0	0	0	0	0	0	0	0	0	0	0	0	0	0	0	0	0	0	0
236bd8d7bf6298ce377779d36b97bfe9	CACCGCGGTTATACGAGAGGCCCGAGTTGACAAACGCCGGCGTAAAATGTGGCTATATACAGTATTACACTAAAGCTAAACATCTTCAAAGCTGTTATACGCACCCGAAGACAGGGGACCCCTCCACGAAAGTGACTTTAAACAACATTAGCCCACGAAAGCTAGGAAA	Actinopteri				garbagedata	0	closely related low-read variants within the same sample	-	-	0.994083	1	3289	0	0	0	0	0	0	0	0	0	0	0	0	0	0	0	0	0	0	0	0	0	0	0	0	0	0	0	0	0	0	0	0	0	0	0	0
28d6dbb3f114577bedf1f1d948179385	CACCGCGGTTATACGAGAGGCCCGAGTTGACAAACGCCGGCGTAAAATGTGGCTATATACAGTATTACACTAAAGCTAAACATCTTCAAAGCTGTTATACGCACCCGAAGACAGGAGACCCATCCACGAAAGTGACTTTAAACAACATTAGCCCACGAAAGCTAGGAAA	Actinopteri				garbagedata	0	closely related low-read variants within the same sample	-	-	0.994083	1	2066	0	0	0	0	0	0	0	0	0	0	0	0	0	0	0	0	0	0	0	0	0	0	0	0	0	0	0	0	0	0	0	0	0	0	0	0
2c7198ea2badab1f3d24b7b36f61d9d6	CACCGCGGTTATACGAGAGGCCCGAGTTGACAAACGCCGGCGTAAAATGTGGCTATATACAGTATTACACTAAAGCTAAACATCTTCAAAGCTGTTATACGCACCCGAAGACAGGAGACCCCTCCACGAAAGTGACTTTAAACAACATTAGCCCACTAAAGCTAGGAAA	Actinopteri				garbagedata	0	closely related low-read variants within the same sample	-	-	0.994083	1	1299	0	0	0	0	0	0	0	0	0	0	0	0	0	0	0	1299	0	0	0	0	0	0	0	0	0	0	0	0	0	0	0	0	0	0	0	0
bfabda81e497f12c775c34079afe5252	CACCGCGGTTACACGAGAGGCCCGAGTTGACAAACGCCGGCGTAAAATGTGGCTATATACAGTATTACACTAAAGCTAAACATCTTCAAAGCTGTTATACGCACCCGAAGACAGGAGACCCCTCCACGAAAGTGACTTTAAACAACATTAGCCCACGAAAGCTAGGAAA	Actinopteri				garbagedata	0	closely related low-read variants within the same sample	-	-	0.994083	1	2316	0	0	0	0	0	0	0	0	0	0	0	0	0	0	0	0	0	0	0	0	0	0	0	0	0	0	0	0	0	0	0	0	0	0	0	0
0872e1c9938311419ddefb8abaa95858	CACCGCGGTTATACGAGAGGCCCAAGTTGACAAACACCGGCGTAAAGAGTGGTTAATAAGACATAAACTAAGGCTGAACACCTTCAAAGCCGTCATACGCTCCCGAAGGCAGGAAATCCTCCAACGAAAGTGGCCTTAACAAATTATGAACCCACGAAAGCTAGGACA	Actinopteri				garbagedata	0	closely related low-read variants within the same sample	-	-	0.994048	1	4623	0	0	0	0	0	0	0	0	0	0	0	0	0	0	0	0	0	4623	0	0	0	0	0	0	0	0	0	0	0	0	0	0	0	0	0	0
eaead5ed77540ad8805e86bfdee832ec	CACCGCGGTTATACGAGAGGCCCAAGTTGACAAACACCGGCGTAAAGAGTGGTTAATAAGACATAAACTAAGGCTGAACACCTTCAAAGCCGTCATACGCTCCCGAAGGGAGGAAGTCCTCCAACGAAAGTGGCCTTAACAAATTATGAACCCACGAAAGCTAGGACA	Actinopteri				garbagedata	0	same sample, higher reads . in the clade it fromed another branch, 1 bpd although samae sample has higher reads , this squence detecetd In other eDNA dat of Urauchi river	-	-	0.994048	1	884	0	0	0	0	0	0	0	0	0	0	0	0	0	0	0	0	884	0	0	0	0	0	0	0	0	0	0	0	0	0	0	0	0	0	0	0
63b6671e0b8f165596e25ce90c414d8d	CGCCGCGGTTATACGAGGGGCTCAAGTTGATATCTCTCGGCGTAAAGGGTGGTTAAGAAAATTCAAACTAAAGCCAAACATCTTCAAAGCTGTCATACGCACCCGAAGAAATGAAGACCTATCACGAAAGTAGCTTTAAAACTTCTGAACCAACGAAAGCTAGGACA	Actinopteri				garbagedata	0	closely related low-read variants within the same sample	-	-	0.994012	1	1829	0	0	0	0	0	0	0	0	0	0	0	0	0	0	0	0	0	0	0	0	0	0	0	0	0	0	0	0	0	0	0	0	0	0	0	0
da91d95478ef0732f6e5e119b7ce211c	CACCGCGGTTATACGAGAGGCCCAAGTTGACAAATGCCGGCGTAAAATGTGGTTATTATAATATTTCACTAAAGCCAAACATCTTCAAAGCTGTTATATGCTCTCGAAGACAGGAAGACCCCCCACGAAAGTGGCTTTAATTTTCATGAACCACGAAAGCTAGGAAA	Actinopteri				garbagedata	0	closely related low-read variants within the same sample	-	-	0.994012	1	2436	0	0	0	0	0	0	0	0	0	0	0	0	0	0	0	2436	0	0	0	0	0	0	0	0	0	0	0	0	0	0	0	0	0	0	0	0
d5be7d972853cb31f3afb392d270aa0b	CACCGCGGTTATACGAGAGGCCCAAGTTGATAAATGCCGGCGTAAAAAGTGGTTAGTACTATATTTCACTAAAGCCAAACATCTTCAAAACTGTCATACGTTCTCGGAGACAGGAAGCTCTTCTACGAAAGTGGCTTTAAATCATACACTCCACGAAAGCTAGGAAA	Actinopteri				garbagedata	0	unique sample but ident strange	-	-	0.994012	1	13	0	0	0	0	0	0	0	0	0	0	0	0	0	0	0	0	0	0	0	0	0	0	0	0	0	0	0	0	13	0	0	0	0	0	0	0
98e5694148ff4b21d2c8530806b5eaa3	CACCGCGGTTATACGAGAGGTACAAGCTGACAGCCAACGGCGTAAAGAGTGGTTAAGTTAACCCAATACAACTAAAGTCGAACGCCCCCAAGACCGTTATACGTGCTCGGAGGTAAGAAGCCCAACAACGAAAGTGGCTTTAAAATTCCTGACCCCACGAAAGCTGTGAAA	Actinopteri				garbagedata	0	closely related low-read variants within the same sample	-	-	0.988304	1	1890	0	0	0	0	0	0	0	0	0	0	0	0	0	0	0	0	0	0	0	0	0	0	0	0	0	0	0	0	0	0	0	0	0	0	0	0
e2a2ec2649e4d038816622b7beaa3b5f	CACCGCGGTTATACGAAAGACCCAAGCTGGTAGATGCCGACGTAAAGAGTGGTTAAGTATCTTGATAGAACTAAAGCCGAACGCCCTCAAGACCGTTATACGTTTCCGAAGGTATGAAGACCAACTACGAAAGTAACTTTAACTATATCCGACTCCACGAAAGCTGTGAAA	Actinopteri				garbagedata	0	closely related low-read variants within the same sample	-	-	0.988304	1	28	0	0	0	0	0	0	0	0	0	0	28	0	0	0	0	0	0	0	0	0	0	0	0	0	0	0	0	0	0	0	0	0	0	0	0	0
ed377b5a94404c1734ad6abdfe01ee4a	CGCCGCGGTTATACGAGGGGCTCAAGTTGATACTTCTCGGCGTAAAGGGTGGTTAAGAGACCTCAAACTAAAGCCAAACATCTTCAAAGCTGTCATACGCACCCGAAGAAATGAAGACCTCTCACGAAAGTAGCTTTAAAAATTCTGACCCCACGAAAGCTAGGACA	Actinopteri				garbagedata	0	closely related low-read variants within the same sample	-	-	0.988024	2	3148	0	0	0	0	0	0	0	0	0	0	0	0	0	2712	0	0	0	0	0	0	0	0	0	0	0	0	0	0	0	0	0	0	0	0	0	436
de94fb81047768ae7c9064d2a8ebc4e1	CGCCGCGGTTATACGAGGGGATCAAGTTGATGGCCCTCGGCGTAAAGAGTGGTTAAGAAATATAACACTAAAGCCAAACACCTTCATAGCTGTCATACGCACTTGAAGACAGGAAGACCTTCCACGAAAGTGGCTTTAAAAACTCTGAGCCCACGAAAGCTAGGATA	Actinopteri				garbagedata	0	closely related low-read variants within the same sample	-	-	0.988024	1	1042	0	0	0	0	0	0	0	0	0	0	0	0	0	0	0	1042	0	0	0	0	0	0	0	0	0	0	0	0	0	0	0	0	0	0	0	0
31fb87b98a9a682d0488fbac6daff2cc	CACCGCGGTTATACGAGATACCCAAGTTGATAGTCTCCGGCGTAAAGAGTGGTTAAGATAAAACTTAAGTTAGAGCCGAACGCTTTCAGAGCTGTTATACGTCCCGAAAGTAAGAAGTTCAATCACGAAAGTGGCTTTATAATACTGAACCCACGAAAGCTATGGAA	Actinopteri				garbagedata	0	closely related low-read variants within the same sample	-	-	0.988024	1	2525	0	0	0	0	0	0	0	2525	0	0	0	0	0	0	0	0	0	0	0	0	0	0	0	0	0	0	0	0	0	0	0	0	0	0	0	0
eed4f2b5199c13e8547952e15523e0b0	CACCGCGGTTATACGAGAGGCCCAAGTTGACAAATGCTGGCGTAAAATGTGGTTATTACAGTATTTCACTAAAGCCAAACATCTTCAAAGCTGTTATATGCTCTCGAAGACAGGAAGTTCACCCACGAAAGTGGCTTTAAGCTTTATGTACCACGAAAGCTAGGGAA	Actinopteri				garbagedata	0	this sequence reads is higher than the other sequence which occurred in many times , seq. error	-	-	0.988024	1	2860	0	0	0	0	0	0	0	0	0	0	0	0	2860	0	0	0	0	0	0	0	0	0	0	0	0	0	0	0	0	0	0	0	0	0	0	0
2b237676fe0f0bc6bbddf823f36fd1e7	CACCGCTGTTATACGAGAGGCCCGAGTTGACAGACGCCGGCGTAAAATGTGGCTATATACAGTATTACACTAAAGCTAAACATCTTCAAAGCTGTTATACGCACCCTAAGACAGGAGACCCCTCCACGAAAGTGGCTTTAAACAACATTAGCCCACGAAAGCTAGGAAA	Actinopteri				garbagedata	0	occurred multple times but all has higher reads	-	-	0.982249	2	1441	0	0	0	0	0	0	0	0	0	0	0	0	0	0	0	0	0	0	0	0	0	0	0	0	0	0	0	0	0	0	0	0	0	0	0	0
478947ca4e18ddf9a0f7caece1da55ee	CGCCGCGGTTATACGAGGGGCTCAAGTTGATACTTCTCGGCGTAAAGGGTGGTTAAGAAGCCCCAAACTAAAGCCAAACATCTTCAAAGCTGTCATACGCACCCGAAGAAATGAAGACCTGTCACGAAAGTAGCTTTAAAAATTCTGACCCCACGAAAGCTAGGACA	Actinopteri				garbagedata	0	sequence has higher reads, ident <98.5	-	-	0.982036	1	2639	0	0	0	0	0	0	0	0	0	0	0	0	0	0	0	0	0	0	0	0	0	0	0	0	0	0	0	0	0	0	0	0	0	0	0	0
4947cbf65233ccf4e244563305feb26c	AGCCGCGGTAATACGGAGGGTGCAAGTTGACAAACACCGGCGTAAAAAGTGGTTAGTAAGTAATTTAACTAAAGCCAAACACCTTCAAAGCTGTTATATGCTCTCGAACATAAGAAGCCCTTCCACGAAAGTGGCTTTAAACATTACAAACCCACGAAAGCTAGGAAA	Actinopteri				garbagedata	0	low read counts (<10 reads)	-	-	0.964286	1	7	0	0	0	0	0	0	0	0	0	0	0	0	0	0	0	0	0	0	0	0	0	0	0	0	0	0	0	0	0	0	0	0	0	0	0	0
8130d71fee1cd8cba4ece84d593a26f5	CACCGCGGTTATACGAGAGGCCCAAGTTGATAGTTATCGGCGTAAAGAGTGGTTAAGTTAGCCCCCCCACAACACTAAAGCCGAACGCCCCCAAAACAGTTATACGTTTTCGGAGGTATGAAGCCCAACTACGAAAGTGGCTTTAAAATACCTGACCCCACGAAAGCTGTGAAA	Actinopteri				garbagedata	0	4 bpd but clade belong to same genus, reads relevant. 4 base gap otherwise identical with sp.1	-	-	0.95977	1	7049	0	0	0	0	0	0	0	0	0	0	0	0	0	0	0	0	0	0	0	0	0	0	0	0	0	0	0	0	0	0	0	0	0	0	0	0
fdfaafd3ee69b6e4adbb5405e302c287	CACCGCGGTTATACGAGAGGCCCAAATTGATAAACACCGGCGTAAAGAGTGGTTAATAGTCCCACAAACTAAAGCTAAACACCTTCAAGACTGTTATACGTACCCGAAGACAGGAAGCTCCATAACGAAAGTAGCTTTAAGTATTATTGAACCCACGAAAGCTAGGAAA	Actinopteri				garbagedata	0	both sequence has relevant reads , lower identity	-	-	0.946746	1	11153	0	0	0	0	0	0	0	0	0	0	0	0	0	0	0	0	0	0	0	0	0	11153	0	0	0	0	0	0	0	0	0	0	0	0	0	0
31b2373f2f727e2561694c976be2b98a	CACCGCGGTTATACGAGAGGCCCAAGTTAATTTTACTCGGCGTGAAGTGTGGTTAAGAAATTAAAATACTAGGGCTAAATCTTCTCTAAGCTGTTATACGCAACCGAGAAAAAGAGGACCTACACGAAAGTAGCCCTAACTTCTCTGACTCCACGAAAGCCAGGAAA	Actinopteri				garbagedata	0	too many bpd with cand. species . No reason to identify this as a real data	-	-	0.838323	1	78	0	0	0	0	0	0	0	0	0	0	0	0	0	0	0	0	0	0	0	0	0	0	0	0	0	0	0	0	0	0	0	0	0	0	0	0
48ef8ac45f381fb256a9a2cb0dbfe25c	CACCGCGGTTATACGAGAGGCCCGAGTTGACAGACGCCGGCGTAAAATGTGGCTATATACAGTATTACACTAAAGCTAAACATCTTCAAAGCTGTTATACGCACCCGAAGACAGGAGACCCACCCACGAAAGTGACTTTAAACAACATTAGCCAACGAAAGCTAGGAAA	Actinopteri				garbagedata	0	closely related low-read variants within the same sample	-	-	0.982249	1	17113	17113	0	0	0	0	0	0	0	0	0	0	0	0	0	0	0	0	0	0	0	0	0	0	0	0	0	0	0	0	0	0	0	0	0	0	0
599724aee994b86065d6dfa81fafeb5a	CACCGCGGTTATACGAGGGGCCCAAGTTGATAAATGCCGGCGTAAAAAGTGGCTAGTACTATATTTTACTAAAGCCAAACATCTTCAAAACTGTCATACGTTCTCGAAGACAGGAAGCTCTTCTACGAAAGTGGCTTTAAATTAGACACACCACGAAAGCTAGGAAA	Actinopteri				garbagedata	0	closely related low-read variants within the same sample	-	-	0.988024	1	5444	0	0	0	0	5444	0	0	0	0	0	0	0	0	0	0	0	0	0	0	0	0	0	0	0	0	0	0	0	0	0	0	0	0	0	0	0
be2d0bde66d1f6eea03ebc54563c47ec	CACCGCGGTTATACGAGAGGCCCGAGTTGACAGACGCCGGCGTAAAATGTGGCTATATACATTATTACACTAAAGCTAAACATCTTCAAAGCTGTTATACGCACCCGAAGACAGGAGACCCCTCCACGAAAGTGGCTTTAAACAACATTAGCCCACGAAAGCTAGGAAA	Actinopteri				garbagedata	0	closely related low-read variants within the same sample	-	-	0.988166	1	4541	0	0	0	0	0	0	0	0	0	0	0	0	0	0	0	0	0	0	0	0	0	0	4541	0	0	0	0	0	0	0	0	0	0	0	0	0
012d226f9422870f30449c81b7519344	CACCGCGGTTATACGAGAGGCTCAAGCTGATAAACGCCGGCTTAAAGGGTGGTTAAGAAATAACAAAACTAAAGCCGAACTTCTCCAAGGCTGTCATACGCACCCGGAGAAATGAAGAACCCCTACGAAAGTGGCTTTAAACCTCTGAACCCACGAAAGCCAGGATA	Actinopteri				garbagedata	0	closely related low-read variants within the same sample	-	-	0.988024	1	4029	0	0	0	0	0	0	0	0	0	4029	0	0	0	0	0	0	0	0	0	0	0	0	0	0	0	0	0	0	0	0	0	0	0	0	0	0
575374b6f34b783997c1d0687665c2da	CACCGCGGTTATACGAGAGGCCCGAGTTGACAGACGCCGGCGTAAAATGTGGCTATATACAGTATTACACTAAAGCTAAACATCTTCAAAGCTGTTATACGCACCCGAAGACAGGAGACCCCTCCACGAAAGTGGCTTTAAACAACATTAGCCCAGGAAAGCTAGGAAA	Actinopteri				garbagedata	0	closely related low-read variants within the same sample	-	-	0.988166	1	2856	0	0	0	0	0	0	0	0	0	0	0	0	0	0	0	0	0	0	0	0	0	0	0	0	0	2856	0	0	0	0	0	0	0	0	0	0
b5d70e2bad58124f44b70211bf697684	CACCGCGGTTATACGAGAGGCTCAAGCTGATAGACGCCGGCGTAAAGGGTGGTTAAGAAATAACAAAACTAAAGCCGAACTTCTCCAAGGCTTTCATACGCACCCGGAGAAATGAAGAACCCCTACGAAAGTGGCTTTAAACCTATGAACCCACGAAAGCCAGGATA	Actinopteri				garbagedata	0	closely related low-read variants within the same sample	-	-	0.988024	1	2325	0	0	0	0	0	0	0	0	0	0	0	0	0	0	0	0	0	0	0	0	0	0	0	0	0	0	0	0	0	0	0	0	0	0	0	0
bee1085be231279436766b8050ff43e8	CACCGCGGTTATACGAGAGGCCCGAGTTGACAGACGCCGGCGTAAAATGTGGCTATATACAGTATTACACTAAAGCTAAACATCTTCAAAGCTGTTATACGCACCCGAAGACAGGAGACCCCTCCACGAAAGTGGCTTTAAACAACATTACCCCACGAAAGCTAGGAAA	Actinopteri				garbagedata	0	closely related low-read variants within the same sample	-	-	0.988166	1	1871	0	0	0	0	0	0	0	0	0	0	0	0	0	0	0	0	0	0	0	0	0	0	0	0	0	0	0	0	0	0	0	0	0	0	0	0
4a61acb7a63aeaa19a8cd8a644bae17e	CACCGCGGTTATACGAGAGGCCCAAGTTGACAAATGCCGGCGTAAAATGTGGTTATTACAGTATTTCACTAAAGCCAAACATCTTCAAAGCTGTTATACGCTCTCGAAGAGAGGAAGATCCCCCACGAAAGTGGCTTTAATATATATGAACCACAAAAGCTAGGAAA	Actinopteri				garbagedata	0	closely related low-read variants within the same sample	-	-	0.994012	1	1759	0	0	0	0	0	0	0	0	0	0	0	1759	0	0	0	0	0	0	0	0	0	0	0	0	0	0	0	0	0	0	0	0	0	0	0	0
f7b0218bf5fe2246772e0a371f9020e5	CACCGCGGTTATACGAGAGGCCCGAGTTGACAGACGCCGGCGTAAAATGTGGCTATATACAGTATTACACTAAAGCTAAACATCTTCAAAGCTGTTATACGCACCCGAAGACAGGAGACCCATCCACGAAAGTGACTTTAAACAAAATTAGCCCACGAAAGCTAGGAAA	Actinopteri				garbagedata	0	closely related low-read variants within the same sample	-	-	0.988166	1	1645	0	0	0	0	0	0	0	0	0	0	0	0	0	0	0	0	0	0	0	0	0	0	0	0	0	0	0	0	0	0	0	0	0	0	0	0
41c3101c7959181c0fc44e89eab8047a	CACCGCGGTTATACGAGAGGCCCGAGTTGACAGACGCCGGCGTAAAATGTGGCTATATACAGTATTACACTAAAGCTAAACATCTTCAAAGCTGTTATACGCACCAGAAGACAGGAGACCACTCCACGAAAGTGACTTTAAACAACATTAGCCCACGAAAGCTAGGAAA	Actinopteri				garbagedata	0	closely related low-read variants within the same sample	-	-	0.988166	1	1615	0	0	1615	0	0	0	0	0	0	0	0	0	0	0	0	0	0	0	0	0	0	0	0	0	0	0	0	0	0	0	0	0	0	0	0	0
a83a0b1d09fa6977f46a088ece82fd55	CACCGCGGTTATACGAGAGGCCCAAGTTGATAAATGCCGGCGTAAAAAGTGGTTAGTACTATACTTTACTAAAGCCAAACATCTTCAAAACTGTCATACGTTCTCGAAGACAGGAAGCTCTTCTACGAAAGTGGCTTTAAATTAGACACACAACGAAAGCTAGGAAA	Actinopteri				garbagedata	0	closely related low-read variants within the same sample	-	-	0.988024	1	1593	0	0	0	0	0	0	0	0	0	0	0	0	0	0	0	0	0	0	0	0	0	0	0	0	0	0	0	0	0	0	0	0	0	0	0	0
834389ae1d50ffbf0f9fcb5d7922e1f1	CACCGCGGTTATACGAGAGGCCCAAGTTGATAAATGCCGGCGTAAAAAGTGGCTAGTACTATATTTTACTAAAGCCAAACATCTTCAAAACTGTCATACGTTCTTGAAGACAGGAAGCTCTTCTACGAAAGTGGCTTTAAATTAGACACACCACGAAAGCTAGGAAA	Actinopteri				garbagedata	0	closely related low-read variants within the same sample	-	-	0.988024	1	1543	0	0	0	0	0	0	0	0	0	0	0	1543	0	0	0	0	0	0	0	0	0	0	0	0	0	0	0	0	0	0	0	0	0	0	0	0
d4b7fb70c353ec57979c6929620fb9b0	CACCGCGGTTATACGAGAGGCCCGAGTTGACAGACGCCGGCGTAAAATGTGGCTATATACAGTATTACACTAAAGCTAAACATCTTCAAAGCTGTTATACGCACCCGAAGACAGGAGACCCCTCAACGAAAGTGGCTTTAAACAACATTAGCCCACGAAAGCTAGGAAA	Actinopteri				garbagedata	0	closely related low-read variants within the same sample	-	-	0.988166	1	1135	0	0	0	0	0	0	0	0	0	0	0	0	0	0	0	0	0	0	0	0	0	0	0	0	0	0	0	0	0	0	0	0	0	0	0	0
e340fa2fa21e2899232892cf79dd9718	CACCGCGGTTATACGAGAGGCCCGAGTTGACAGACGCCGGCGTAAAATGTGGCTATATACAGTATTACACTAAAGCTAAACATCTTCAAAGCTGTTATACGCACCCGAAGACAGGAGACCCCTCCACGAAAGTGGCTTTAAACAACATTAGCCCGCGAAAGCTAGGAAA	Actinopteri				garbagedata	0	closely related low-read variants within the same sample	-	-	0.988166	1	1086	0	0	0	0	0	0	0	0	0	0	0	0	0	0	0	0	0	0	0	0	0	0	0	0	0	0	0	0	0	0	0	0	0	0	0	0
a7a6a650b3e82f065b2c681e8232b294	CACCGCGGTTATACGAGAGGCCCGAGTTGACAGACGCCGGCGTAAAATGTGGCTATATACAGTATTACACTAAAGCTAAACATCTTCAAAGCTGTTATACGCACCCGAAGACAGGAGACCCCTCCACGAAAGTGACTTTAAACAACATTAGCCCACGAAATCTAGTAAA	Actinopteri				garbagedata	0	closely related low-read variants within the same sample	-	-	0.988166	1	1018	0	0	0	0	0	0	0	0	0	0	0	0	0	0	0	0	0	0	0	0	0	0	0	0	0	0	0	1018	0	0	0	0	0	0	0	0
1bb6beef21673d8edbf87c05d2db29c0	CGCCGCGGTTATACGAGGGGCTCAAGTTGATGGCCCTCGGCGTAAAGAGTGGTTAAGAAATATAACACTAAAGCCAAACACCTTCATAGCTGTCATACGCACTTGAAGAAAGGAAGACCTTCCACGAAAGTGGCTTTAAAAACTCTGAACCCACGAAAGCCAGGATA	Actinopteri				garbagedata	0	closely related low-read variants within the same sample	-	-	0.988024	1	976	0	0	0	0	0	0	0	0	0	0	0	0	976	0	0	0	0	0	0	0	0	0	0	0	0	0	0	0	0	0	0	0	0	0	0	0
f74d04fd2c469e6d7b3e5a0032655bce	CACCGCGGTTATACGAGAGGCTCAAGCTGATAAACGCCGGCGTAAAGGGTGGTTAAGAAATAACAAAACTAAAGCCGAACTTCTCCAAGGCTGTCATACGCACCCGGAGAAATGAAGAACCCCTACGAAAGTGGCTTTAAACCTCTGAACCCACGAAAGCAAGGATA	Actinopteri				garbagedata	0	closely related low-read variants within the same sample	-	-	0.988024	1	971	0	0	0	0	0	0	0	0	0	0	0	0	0	0	0	0	0	0	0	0	0	0	0	0	0	0	0	0	0	971	0	0	0	0	0	0
3361447b11cb46f51f46b9cdcd5a7dc1	CGCCGCGGTTATACGAGGGGCTCAAGTTGATGGCACTCGGCGTAAAGAGTGGTTAAGAAATATAACACTAAAGCCAAACACCTTCATAGCTGTCATACGCACTTGAAGACAGGAAGACCTTCCACGAAAGTGGCTTTAAAAACTCTGAACCCACGAAAGCTAGGGTA	Actinopteri				garbagedata	0	closely related low-read variants within the same sample	-	-	0.993902	1	867	0	0	0	0	0	0	0	867	0	0	0	0	0	0	0	0	0	0	0	0	0	0	0	0	0	0	0	0	0	0	0	0	0	0	0	0
a9e9e097928b6017ceee48cd55822322	CACCGCGGTTATACGAGAGGCCCGAGTTGACAGACGACGGCGTAAAATGTGGCTATATACAGTATTACACTAAAGCTAAACATCTTCAAAGCTGTTATACGCACCCGAAGACAGGAGACCCCTCCACGAAAGTGGCTTTAAACAACATTAGCCCACGAAAGCTAGGAAA	Actinopteri				garbagedata	0	closely related low-read variants within the same sample	-	-	0.988166	1	835	0	0	0	0	0	0	0	0	0	0	0	0	0	0	0	0	0	0	0	0	0	0	0	0	0	0	0	0	0	0	0	0	0	0	0	0
5a12032841047df541a4919bdabb3c2e	CACCGCGGTTATACGAGAGGCCCGAGTTGACAGACGCCGGCGTAAAATGTGGCTATATACAGTATTACACTAAAGCTAAACATCTTCAAAGCTGTTATACGCACCCGAAGACAGGAGACCCCTCCACGAAAGTGGCTTTAAACAACATTAGCCCACTAAAGCTAGGAAA	Actinopteri				garbagedata	0	closely related low-read variants within the same sample	-	-	0.988166	1	805	0	0	0	0	0	0	0	0	0	0	0	0	0	0	0	0	0	0	0	0	0	0	0	0	0	0	0	0	0	0	0	0	0	0	0	0
81557c698b045041264a2a852d98c38a	CACCGCGGTTATACGAGAGGCCCGAGTTGACAGACGCCGGCGTAAAATGTTGCTATATACAGTATTACACTAAAGCTAAACATCTTCAAAGCTGTTATACGCACCCGAAGACAGGAGACCCCTCCACGAAAGTGGCTTTAAACAACATTAGCCCACGAAAGCTAGGAAA	Actinopteri				garbagedata	0	closely related low-read variants within the same sample	-	-	0.988166	1	789	0	0	0	0	0	0	0	0	0	0	0	0	0	0	0	0	0	0	0	0	0	0	0	0	0	0	0	0	0	0	0	0	0	0	0	0
fbce611e8cbf4c1cc9ea9dca595b7ca3	CACCGCGGTTATACGAGAGGCCCGAGTTGACAGACGCCGGCGTAAAATGTGGCTATATACAGTATTACACTAAAGCTAAACATCTTCAAAGCTGTTATACGCACCCGAAGACAGGAGACCCCTCCACGAAAGTGGCTTTAAACAACATTAGCCAACGAAAGCTAGGAAA	Actinopteri				garbagedata	0	closely related low-read variants within the same sample	-	-	0.988166	1	695	0	0	0	0	0	0	0	0	0	0	0	0	0	0	0	0	0	0	0	0	0	0	0	0	0	0	0	0	0	0	0	0	0	0	0	0
88d78a9b513b001617ee306319cb6bc1	CACCGCGGTTATACGAGAGGCTCAAGCTGATAGACGCCGGCGTAAAGGGTGGTTAAGAAACAACAAAACTAAAGCCGAACTTCTCCAAGGCTGTCATACGCACCCGGAGAAATGAAGAACCCCTACGAAAGTGGCTTTAAACCTCCGAACCCACGAAAGCCAGGATA	Actinopteri				garbagedata	0	closely related low-read variants within the same sample	-	-	0.988024	1	693	0	0	0	0	0	0	0	0	0	693	0	0	0	0	0	0	0	0	0	0	0	0	0	0	0	0	0	0	0	0	0	0	0	0	0	0
148b8a359646efb1a6f86de526052e36	CACCGCGGTTATACGAGAGGCCCGAGTTGACAAACGCCGGCGTAAAATGTGGCTATATACAGTATTACACTAAAGCTAAACATCTTCAAAGCTGTTATACGCACCCGAAGACAGGAGACACCTCCACGAAAGTGACTTTAAACAACATTAGCCCACGAAAGCTAGGAAA	Actinopteri				garbagedata	0	closely related low-read variants within the same sample	-	-	0.994083	1	677	0	0	0	0	0	0	0	0	0	0	0	0	0	0	0	0	0	0	0	0	0	0	0	0	0	0	0	0	0	0	0	0	0	0	0	0
104013c46f8df960bd93c146fdae7f8b	CACCGCGGTTATACGAGAGGACCGAGTTGACAAACGCCGGCGTAAAATGTGGCTATATACAGTATTACACTAAAGCTAAACATCTTCAAAGCTGTTATACGCACCCGAAGACAGGAGACCCCTCCACGAAAGTGACTTTAAACAACATTAGCCCACGAAAGCTAGGAAA	Actinopteri				garbagedata	0	closely related low-read variants within the same sample	-	-	0.994083	1	667	0	0	0	0	0	0	0	0	0	0	0	0	0	0	0	0	0	0	0	0	0	0	0	0	0	0	0	0	0	0	0	0	0	0	0	0
a22ae1727685a885caa935529501120e	CACCGCGGTTAGACGAGAGGCCCAAGTTGACAAATATACGGCGTAAAAAGTGGTTAGTATAATACATTACTAAAGCCAAACACCTTCAAAGTTGTCATATACTATCGAAGGCAGGAAGAACCCCCACGAAAGTGGCTTTAAATAATACAAACCCACGAAAGCTAGGGCA	Actinopteri				garbagedata	0	closely related low-read variants within the same sample	-	-	0.982249	1	583	0	0	0	0	0	0	0	0	0	0	0	0	0	0	0	0	0	0	0	0	0	0	0	0	0	0	0	0	0	0	0	0	583	0	0	0
d343c623de2ceada2e4abb9b2200c40d	CGCCGCGGTTATACGAGGGGCTCAAGTTGATATCTCTCGGCGTAAAGGGTGGTTAAGAAAATTCAAACTAAAGCCAAACATCTTCAAAGCTGTCATACGCACCCGAAGAAATGAAGACATATCACGAAAGTAGCTTTAAAACTTCTGAACCCACGAAAGCTAGGACA	Actinopteri				garbagedata	0	closely related low-read variants within the same sample	-	-	0.994012	1	519	0	0	0	0	0	0	0	0	0	0	0	0	0	0	0	0	0	0	0	0	0	0	0	0	0	0	0	0	0	0	0	0	0	0	0	0
5d7a3eb2ba2805ec57500a53eeb773ef	CACCGCGGTTATACGAGAGACCCAAGTTGATAGACATCGGCGTAAAGAGTGGTTAAGATTTATCCAACACTAAAGCCGAACGCCCTCAGAGCTGTTATACGCACCCGAGGGTAAGAAGCCCAACCACGAAAGTGGCTTTAAACTATCCGAATCCACGAAAGCTATGACA	Actinopteri				garbagedata	0	closely related low-read variants within the same sample	-	-	0.994083	1	490	0	0	0	0	0	0	0	0	0	0	0	0	0	0	0	0	0	0	0	0	0	0	0	0	0	0	0	0	0	490	0	0	0	0	0	0
57821e6cb2d2e2414092fb4629c4cae4	CACCGCGGTTATACGAGAGGCCCGAGTTGACAGACGCCGGCGTAAAATGTGGCTATATACAGTATTACACTAAAGCTAAACATCTTCAAAGCTGTTATACGCACCCGAAGACAGGGGACCCCTCCACGAAAGTGGCTTTAAACAACATTAGCCCACGAAAGCTAGGAAA	Actinopteri				garbagedata	0	closely related low-read variants within the same sample	-	-	0.988166	1	475	0	0	0	0	0	0	0	0	0	0	0	0	0	0	0	0	0	0	0	0	0	0	0	0	0	0	0	0	0	0	0	0	0	0	0	0
6f3465ea33e5c1758ed7da7e10081ba8	CACCGCGGTTATACGAGAGGTCCGAGTTGACAGACGCCGGCGTAAAATGTGGCTATATACAGTATTACACTAAAGCTAAACATCTTCAAAGCTGTTATACGCACCCGAAGACAGGAGACCCCCCCACGAAAGTGACTTTAAACAACATTAGCCCACGAAAGCTAGGAAA	Actinopteri				garbagedata	0	closely related low-read variants within the same sample	-	-	0.988166	1	475	475	0	0	0	0	0	0	0	0	0	0	0	0	0	0	0	0	0	0	0	0	0	0	0	0	0	0	0	0	0	0	0	0	0	0	0
a3ba4de649b6a1627c7fdcd19e086782	CACCGCGGTTATACGAGAGGCCCAAGTTGACAAATGCCGGCGTAAAATGTGGTTATTACAGTATTTCACTAAAGCCAAACATCTTCAAAGCTGTTATACGCTCTCGAAGAGAGGAAGATCCACCACGAAAGTGGCTTTAATATATATGAACCACGAAAGCTAGGAAA	Actinopteri				garbagedata	0	closely related low-read variants within the same sample	-	-	0.994012	1	387	0	0	0	0	0	0	0	0	0	0	0	0	0	0	0	0	0	0	0	0	0	0	0	0	0	0	0	0	0	0	0	0	0	387	0	0
d306c0c0e501dc8a4996a513c8e14590	CACCGCGGTTATACGAGAGGCCCGAGTTGACAGACGCCGGCGTAAAATGTGGCTATATACAGTATTACACTAAAGCTAAACATCTTCAAAGCTGTTATACGCACCCGAAGACAGGAGACCCCTCCACGAAAGTGGCTTTAAACAACGTTAGCCCACGAAAGCTAGGAAA	Actinopteri				garbagedata	0	closely related low-read variants within the same sample	-	-	0.988166	1	377	0	0	0	0	0	0	0	0	0	0	0	0	0	0	0	0	0	0	0	0	0	0	0	0	0	0	0	0	0	0	0	0	0	0	0	0
04db45f06ce40c150a3ad4bdd7c9e454	CACCGCGGTTATACGAGAGGCCCGAGTTGACAGACGCCGGCGTAAAATGTGGCTATATACAGTATTACACTAAAGCTAAACATCTTCAAAGCTGTTATACGCACCCGAAGACACGAGACCCCTCCACGAAAGTGGCTTTAAACAACATTAGCCCACGAAAGCTAGGAAA	Actinopteri				garbagedata	0	closely related low-read variants within the same sample	-	-	0.988166	1	351	0	0	0	0	0	0	0	0	0	0	0	0	0	0	0	0	0	0	0	0	0	0	0	0	0	0	0	0	0	0	0	0	0	0	0	0
32a0a7aebf29b6f50d2d9895e5324bad	CACCGCGGTTATACGAGAGGCCCGAGTTGACAGACGCCGGCGTAAAATGTGGCTATATACAGTATTACACTAAAGCTAAACATCTTCAAAGCTGTTATACGCACCCAAAGACAGGAGACCCCCCCACGAAAGTGACTTTAAACAACATTAGCCCACGAAAGCTAGGAAA	Actinopteri				garbagedata	0	closely related low-read variants within the same sample	-	-	0.988166	1	339	0	0	0	0	0	0	0	0	0	339	0	0	0	0	0	0	0	0	0	0	0	0	0	0	0	0	0	0	0	0	0	0	0	0	0	0
ff0c6e5f9e0d31ab45a65d4c42a11f1d	CACCGCGGTTATACGAGTGGCCCGAGTTGACAGACGCCGGCGTAAAATGTGGCTATATACAGTATTACACTAAAGCTAAACATCTTCAAAGCTGTTATACGCACCCGAAGACAGGAGACCCCTCCACGAAAGTGGCTTTAAACAACATTAGCCCACGAAAGCTAGGAAA	Actinopteri				garbagedata	0	closely related low-read variants within the same sample	-	-	0.988166	1	334	0	0	0	0	0	0	0	0	0	0	0	0	0	0	0	0	0	0	0	0	0	0	0	0	0	0	0	0	0	0	0	0	0	0	0	0
d0562aff2444637d5d9c80f07b3a0da1	CACCGCGGTTATACGAGAGGCCCGAGTTGACAAACACCGGCGTAAAATGTGGCTATATACAGTATTACACTAAAGCTAAACATCTTCAAAGCTGTTATACGCACCCGAAGACAGGAGACCCCTCCACGAAAGTGACTTTAAACAACATTAGCCCACGAAAGCTAGGAAA	Actinopteri				garbagedata	0	closely related low-read variants within the same sample	-	-	0.994083	1	319	0	0	0	0	0	0	0	0	0	0	0	0	0	0	0	0	0	0	0	0	0	0	0	0	0	0	0	0	0	0	0	0	0	0	0	0
df950b4563d256975b22cdf0f4455a2c	CACCGCGGTTATACGAGAGGCCCGAGTTGACAAACGCCGGCATAAAATGTGGCTATATACAGTATTACACTAAAGCTAAACATCTTCAAAGCTGTTATACGCACCCGAAGACAGGAGACCCCTCCACGAAAGTGACTTTAAACAACATTAGCCCACGAAAGCTAGGAAA	Actinopteri				garbagedata	0	closely related low-read variants within the same sample	-	-	0.994083	1	301	0	0	0	0	0	0	0	0	0	0	0	0	0	0	0	0	0	0	0	0	0	0	0	0	0	0	0	0	0	0	0	0	0	0	0	0
312a9f9927659e3d3a9847e8d7d0bb4e	CACCGCGGTTATACGAGAGGCCCGAGTTGACAGACGCCGGCGTAAAATGTGGCTATATACAGTATTACACTAAAGCTAAACATCTTCAAAGCTGTTATACGCACCCGAAGACAGGAGACCCCTACACGAAAGTGGCTTTAAACAACATTAGCCCACGAAAGCTAGGAAA	Actinopteri				garbagedata	0	closely related low-read variants within the same sample	-	-	0.988166	1	212	0	0	0	0	0	0	0	0	0	0	0	0	0	0	0	0	0	0	0	0	0	0	0	0	0	0	0	0	0	0	0	0	0	0	0	0
666c3c4f6ad4fafa44410600fb77ec32	CACCGCGGTTATACGAGAGGCTCAAGCTGATAGACACCGGCGTAAAGGGTGGTTAAGAAATAACAAAACTAAAGCCGAACTTCTCCAAGGCTGTCATACGCACCCGGAGAAATGAAGAGCCCCTACGAAAGTGGCTTTAAACCTCTGAACCCACGAAAGCCAGGATA	Actinopteri				garbagedata	0	closely related low-read variants within the same sample	-	-	0.988024	1	176	0	0	0	0	0	0	0	0	0	176	0	0	0	0	0	0	0	0	0	0	0	0	0	0	0	0	0	0	0	0	0	0	0	0	0	0
c4953cf3c4d1fb6041aab0cd8f5faa93	CACCGCGGTTATACGAGAGACCCAAGTTGATAGACACCGGCGTAAAGAGTGGTTAAGATTTATTCAACACTAAAGCCGAACGCCCTCAGAGCTGTTATACACACCCGAGGGTAAGAAGCCCAACCACGAAAGTGGCTTTAAACTATCCGAACCCACGAAAGCTATGACA	Actinopteri				garbagedata	0	closely related low-read variants within the same sample	-	-	0.994083	1	165	0	0	0	0	0	0	0	0	0	0	0	0	0	0	0	0	0	0	0	0	0	0	0	0	0	0	0	0	0	0	0	0	0	0	0	0
f386837b515afca55adb8e63b143b198	CACCGCGGTTATACGAGAGGCCCGAGTTGACAGACGCCGGCGTAAAATGTGGCTATATACAGTATTACACTAAAGCTAAACATCTTCAAAGCTGTTATACGCACCCGAAGACAGGAGACCCCTCCACGAAAGTTGCTTTAAACAACATTAGCCCACGAAAGCTAGGAAA	Actinopteri				garbagedata	0	closely related low-read variants within the same sample	-	-	0.988166	1	157	0	0	0	0	0	0	0	0	0	0	0	0	0	0	0	0	0	0	0	0	0	0	0	0	0	0	0	0	0	0	0	0	0	0	0	0
17df97642bf3401996037c4f1c74c8bc	CACCGCGGTTATGCGAGAGGCCCGAGTTGATAGACGCCGGCGTAAAATGTGGCTATATACAGTATTACACTAAAGCTAAACATCTTCAAAGCTGTTATACGCACCCGAAGACAGGAGACCCCTCCACGAAAGTGACTTTAAACAACATTAGCCCACGAAAGCTAGGAAA	Actinopteri				garbagedata	0	closely related low-read variants within the same sample	-	-	0.988166	1	145	0	0	145	0	0	0	0	0	0	0	0	0	0	0	0	0	0	0	0	0	0	0	0	0	0	0	0	0	0	0	0	0	0	0	0	0
758fd90c1cfea98cf302242a16501f5f	CACCGCGGTTATACGAGAGGCCCGAGTTGACAAACGCCGGTGTAAAATGTGGCTATATACAGTATTACACTAAAGCTAAACATCTTCAAAGCTGTTATACGCACCCGAAGACAGGAGACCCCTCCACGAAAGTGACTTTAAACAACATTAGCCCACGAAAGCTAGGAAA	Actinopteri				garbagedata	0	closely related low-read variants within the same sample	-	-	0.994083	1	138	0	0	0	0	0	0	0	0	0	0	0	0	0	0	0	0	0	0	0	0	0	0	0	0	0	0	0	0	0	0	0	0	0	0	0	0
98124542a8d608e57c841a4510df3384	CACCGCGGTTATACGAGAGACCCAAGTTGAAAGACACCGGCGTAAAGAGTGGTTAAGATTTATTCAACACTAAAGCCGAACGCCCTCAGGGCTGTTATACGCACCCGAGGGTAAGAAGCCCAACCACGAAAGTGGCTTTAAACTATCCGAATCCACGAAAGCTATGACA	Actinopteri				garbagedata	0	closely related low-read variants within the same sample	-	-	0.988166	1	135	0	0	0	0	0	0	0	0	0	0	0	0	0	0	0	0	0	0	0	0	0	0	0	0	0	0	0	0	0	0	0	0	0	0	0	0
5cfba128c4cc7d0b31db9998a714db55	CACCGCGGTTATACGAGAGGCCCGAGTTGACAGACGCCGGCGTAAAATGTGGCTATATACAGTATTACACTAAAGCTAAACATCTTCAAAGCTGTTATACGCACCCGAAGACAGGAGACCCCTCCAAGAAAGTGGCTTTAAACAACATTAGCCCACGAAAGCTAGGAAA	Actinopteri				garbagedata	0	closely related low-read variants within the same sample	-	-	0.988166	1	116	0	0	0	0	0	0	0	0	0	0	0	0	0	0	0	0	0	0	0	0	0	0	0	0	0	0	0	0	0	0	0	0	0	0	0	0
cee6f8ab33549614da82d03f3fb39551	CACCGCGGTTATACGAGAGGCCCGAGTTGACAGACGCCGGCGTAAAATGTGGCTATATACAGTATTACACTAAAGCTAAACATCTTCAAAGCTGTTATACGCACCCAAAGACAGGAGACCCCTCCACGAAAGTGGCTTTAAACAACATTAGCCCACGAAAGCTAGGAAA	Actinopteri				garbagedata	0	closely related low-read variants within the same sample	-	-	0.988166	1	106	0	0	0	0	0	0	0	0	0	0	0	0	106	0	0	0	0	0	0	0	0	0	0	0	0	0	0	0	0	0	0	0	0	0	0	0
9fdff9643ae60606c7cee53d75e09331	CACCGCGGTTATACGAGAGGCCCGAGTTGACAAACGCCGGCGTAAAATGTGGCTATATACAGTATTACACTAAAGCTAAACATCTTCAAAGCTGTTATACGCACCTGAAGACAGGAGACCCCTCCACGAAAGTGACTTTAAACAACATTAGCCCACGAAAGCTAGGAAA	Actinopteri				garbagedata	0	closely related low-read variants within the same sample	-	-	0.994083	1	101	0	0	0	0	0	0	0	0	0	0	0	0	0	0	0	0	0	0	0	0	0	0	0	0	0	0	0	0	0	0	0	0	0	0	0	0
d9700e06cfd25da73c5fcc50e236ad44	CACCGCGGTTAGACGAGAGACCCAAGTTGACAAATATACGGCGTAAAAAGTGGTTAGTATAATACATTACTAAAGCCAAACACCTTAAAAGTTGTCATATACTATCGAAGGCAGGAAGAACTCCCACGAAAGTGGCTTTAAATAATACAAACCCACGAAAGCTAGGACA	Actinopteri				garbagedata	0	closely related low-read variants within the same sample	-	-	0.975904	1	98	0	0	0	0	0	0	0	0	0	0	0	0	0	98	0	0	0	0	0	0	0	0	0	0	0	0	0	0	0	0	0	0	0	0	0	0
df876f5a76f986ccc537c0f9cf515204	CACCGCGGTTATACGAGAGACCCAAGTTGATAGACACTGGCGTAAAGAGTGGTTAATAAGTACCAACACTAAAGCCGAACATCTTCAAAGCTGTTATACGCACCTGAAGACAGGAAGCCCCTCTACGAAAGTGGCTTTAAACACTATGACCCCACGAAAGCTAGGCCA	Actinopteri				garbagedata	0	closely related low-read variants within the same sample	-	-	0.994048	1	92	0	0	0	0	0	0	0	0	0	0	0	0	0	0	0	0	0	0	0	0	0	0	0	0	0	0	0	0	0	0	0	0	0	0	0	0
7984eff86ddba463f22c8437b56f75b8	CACCGCGGTTATACGAGAGACCCAAGTTGATAGACACCGGCGTAAAGAGTGGTTAATATTTATTCAACACTAAAGCCGAACGCCCTCAGAGCTGTTATACGCACCCGAGGGTAAGAAGCCCAACCACGAAAGTGGCTTTAAACTGTCCGAATCCACGAAAGCTATGACA	Actinopteri				garbagedata	0	closely related low-read variants within the same sample	-	-	0.988166	1	87	0	0	0	0	0	0	0	0	0	0	0	87	0	0	0	0	0	0	0	0	0	0	0	0	0	0	0	0	0	0	0	0	0	0	0	0
7540264c1f453f9fbac1d6cee8cb8c50	CACCGCGGTTATACGAGAGGCCCGAGTTGACAGACGCAGGCGTAAAATGTGGCTATATACAGTATTACACTAAAGCTAAACATCTTCAAAGCTGTTATACGCACCCGAAGACAGGAGACCCATCCACGAAAGTGACTTTAAACAACATTAGCCCACGAAAGCTAGGAAA	Actinopteri				garbagedata	0	closely related low-read variants within the same sample	-	-	0.988166	1	85	0	0	0	0	0	0	0	0	0	0	0	0	0	0	0	0	0	0	0	0	0	0	0	0	0	0	0	0	0	0	0	0	0	0	0	0
a8b35aeeef59621e6f1cc3b779f4deda	CACCGCGGTTATACGAGAGGCTCAAGCTGATAGACGCCGGCGTAAATGGTGGTTAAGAAATAACAAAACTAAAGCCGAACTTCTCCAAGGCTGTCATACGCACCCGGAGAAATGAAGAACCCCTACGAAAGTGACTTTAAACCTCTGAACCCACGAAAGCCAGGATA	Actinopteri				garbagedata	0	closely related low-read variants within the same sample	-	-	0.988024	1	82	0	0	0	0	0	0	0	0	0	82	0	0	0	0	0	0	0	0	0	0	0	0	0	0	0	0	0	0	0	0	0	0	0	0	0	0
629e8d6278bc759aba38bbc746b9fee3	CACCGCGGTTATACGAGAGGCTCTAGTTGACGAACTACGGCGTAAAGCGTGGTCACGGAGAGCAATCAATACTAAAGCCAAACGCCTCCCAGGCTGTCATACGCATCTGGAGTTACGAAGCCCAATAACGAAAGTAGCTTTATTACCGCCAACCTGACCCCACGACAACTGAGAAA	Actinopteri				garbagedata	0	closely related low-read variants within the same sample	-	-	0.988636	1	78	0	0	0	0	0	0	0	0	0	0	0	0	0	0	0	0	0	78	0	0	0	0	0	0	0	0	0	0	0	0	0	0	0	0	0	0
e20ed3d066a9298ee4443f0c1a2f39c7	CGCCGCGGTTATACGAGGGGCTCAAGTTGATATCTCTCGGCGTAAAGGGTGGTTAAGAAAATTCAAACTAAAGCCAAACATCTTCAAAGCTGTCATACGCACCCGAAGAAATGAAGACCTATCACGAAAGTAGCTTTAAAACTTCTGAACCCACAAAAGCTAGGACA	Actinopteri				garbagedata	0	closely related low-read variants within the same sample	-	-	0.994012	1	77	0	0	0	0	0	0	0	0	77	0	0	0	0	0	0	0	0	0	0	0	0	0	0	0	0	0	0	0	0	0	0	0	0	0	0	0
aefbc9ae5d0e6d342766e5c55d48261e	CACCGCGGTTATACGAGAGACCCAAGTTGATAGACACCGGCGTAAAGAGTGGTTAAGATTTATCCAACACTAAAGCCGAACGCCCTCAGAGCTGTTATACACACCCGAGGGTAAGAAGCCCAACCACGAAAGTGGCTTTAAACTATCCGAATCCACGAAAGCTATGACA	Actinopteri				garbagedata	0	closely related low-read variants within the same sample	-	-	0.994083	1	75	0	0	0	0	0	0	0	0	0	0	0	0	0	0	0	0	0	0	0	0	0	0	0	0	0	0	0	0	0	0	0	0	0	0	0	0
0058dd8f6bd3589ba3a65e747d6b9152	CACCGCGGTTATACGAGAGACCCAAGTTGATAAGCCCGGCGTAAAGAGTGGTTATGGGAAATATGAAACTAAAGCTGAAGACCCCCTAGGCTGTTATACGCACCGGAGGGCTCGAACCCCCAACACGAAAGTAGCTTTACCACCACACCAGAACCCACGACAGCTGGGGTA	Actinopteri				garbagedata	0	closely related low-read variants within the same sample	-	-	0.994152	1	73	0	0	0	0	0	0	0	0	0	0	0	0	0	0	0	0	0	0	0	0	0	0	0	0	0	0	0	0	0	0	0	0	0	0	0	0
0caec2ee9b1ff01b4b69386f6c519825	CACCGCGGTTATACGAGAGGCCCAAGTTGATAAATGCCGGCGTAAAAAGTGGTTAGTAATACACCCTACTAAAGCCAAACATCTTCAAAGCTGTCATACACTCCCGAAGACAGGAAGCCCCTCTACGAAAGTGGCTTTAGGTCATACACTCCACGAAAGCTAGGAAA	Actinopteri				garbagedata	0	closely related low-read variants within the same sample	-	-	0.988024	1	73	0	0	0	0	0	0	0	0	0	0	0	0	0	0	0	0	0	0	0	0	0	0	0	0	0	0	0	0	0	0	0	0	0	0	0	0
d2c59f4e47cdd64c1672fb7ae25ee478	CACCGCGGTTATACGAGAGGCTCAAGCTGATAGACGCCGGCGTAAAGGGTGGTTAAGAAATAACAAAACTAAAGCCGAACTTCTCCAATGCTGTCATACGCACCCGGATAAATGAAGAACCCCTACGAAAGTGGCTTTAAACCTCTGAACCCACGAAAGCCAGGATA	Actinopteri				garbagedata	0	closely related low-read variants within the same sample	-	-	0.988024	1	73	0	0	0	0	0	0	0	0	73	0	0	0	0	0	0	0	0	0	0	0	0	0	0	0	0	0	0	0	0	0	0	0	0	0	0	0
2b78a5d3bab2610eece9133b8cd13cfa	CACCGCGGTTATACGAGTGGCCCGAGTTGACAAACGCCGGCGTAAAATGTGGCTATATACAGTATTACACTAAAGCTAAACATCTTCAAAGCTGTTATACGCACCCGAAGACAGGAGACCCCTCCACGAAAGTGACTTTAAACAACATTAGCCCACGAAAGCTAGGAAA	Actinopteri				garbagedata	0	closely related low-read variants within the same sample	-	-	0.994083	1	66	0	0	0	0	0	0	0	0	0	0	0	0	0	0	0	0	0	0	0	0	0	0	0	0	0	0	0	0	0	0	0	0	0	0	0	0
06ac8fddc41013c8e652543cf46bb59a	CACCGCGGTTATACGAGAGACCCAAGTTGATGGACACCGGCGTAAAGAGTGGTTAAGATTTATTCAACACTAAAGCCGAACGCCCTCAGGGCTGTTATACGCACCCGAGGGTAAGAAGCCCAACCACGAAAGTGGCTTTAAACTATCCGAATCCACGAAAGCTATGACA	Actinopteri				garbagedata	0	closely related low-read variants within the same sample	-	-	0.988166	1	63	0	0	0	0	0	0	0	0	0	0	0	0	0	0	0	0	0	0	0	0	0	0	0	0	0	0	0	0	0	0	0	0	0	0	0	0
a52f4d587547dd5af60cd371853cea51	CACCGCGGTTATACGAGAGGCTCTAGTTGACGAACCACGGCGTAAAGCGTGGTCACGGAGAGCAATCAATACTAAAGCCAAACGCCTCCCAGGCTGTCATACACATCCGGAGGTACGAAGCCCAATAACGAAAGTAGCTTTATTACCGCCAACCTGACCCCACGACAACTGAGAAA	Actinopteri				garbagedata	0	closely related low-read variants within the same sample	-	-	0.988636	1	63	0	0	0	0	0	0	0	0	0	0	0	0	0	0	0	0	0	0	0	0	0	0	0	0	0	0	0	0	0	0	0	0	0	0	0	0
155bd139f6a10140226853ae8391a10a	CACCGCGGTTATACGAGAGGCCCAAGTTGATAAATGCCGGCGTAAAAAGTGGTTAGTACTATACTTTACTAAAGCCAAACATCCTCAAAACTGTCATACGTTCTCGAAGACAGGAAGCTCTTCTACGAAAGTGGCTTTAAATTAGACACACCACGAAAGCTAGGAAA	Actinopteri				garbagedata	0	closely related low-read variants within the same sample	-	-	0.988024	1	61	0	0	0	0	0	0	0	0	0	0	0	0	0	0	0	0	0	0	0	0	0	0	0	0	0	0	0	0	0	0	0	0	0	0	0	0
d49473d8dee6bacb92670e56bc46a011	CACCGCGGTTATACGAGAGGCTCTAGTTGACGAACCACGGCGTAAAGCGTGGTCACGGAGAGCAATCAATACTAAAGCCAAACGCCTCCCAGGCTGTCATACGCATCCGGGGGTACGAAGCCCAATAACGAAAGTAGCTTTATTACCGCCAACCTGACCCCACGACAACTGAGAAA	Actinopteri				garbagedata	0	closely related low-read variants within the same sample	-	-	0.988636	1	59	0	0	0	0	0	0	0	0	0	0	0	0	0	0	0	0	0	0	0	0	0	0	0	0	0	0	0	0	0	0	0	0	0	0	0	0
d5b1c0777217fd31e533b434599ae532	CACCGCGGTTATACAAGAGACCCAAGTTGATAGACACCGGCGTAAAGAGTGGTTAAGATTTATTCAACACTAAAGCCGAACGCCATCAGAGCTGTTATACGCACCCGAGGGTAAGAAGCCCAACCACGAAAGTGGCTTTAAACTATCCGAATCCACGAAAGCTATGACA	Actinopteri				garbagedata	0	closely related low-read variants within the same sample	-	-	0.988166	1	58	0	0	0	0	0	0	0	0	0	0	58	0	0	0	0	0	0	0	0	0	0	0	0	0	0	0	0	0	0	0	0	0	0	0	0	0
ba2183d7cc01909cc8a8b7a91bc9abda	CACCGCGGTTATACGAGAGGCCCGAGTTGACAGACGCCGGCGTAAAATGTGGCTATATACAGTATTACACTAAAGCTAAACATCTTCAAAGCTGTTATACGCGCCCGAAGACAGGAGACCCCTCCACGAAAGTGACTTTAAACAACATTAACCCACGAAAGCTAGGAAA	Actinopteri				garbagedata	0	closely related low-read variants within the same sample	-	-	0.988166	1	48	0	48	0	0	0	0	0	0	0	0	0	0	0	0	0	0	0	0	0	0	0	0	0	0	0	0	0	0	0	0	0	0	0	0	0	0
1413efe7e411b788aecd223b7a81412d	CACCGCGGTTATACGAGAGACCCGAGTTGATAAGCATCGGCGTAAAGAGTGGTTAATTGTACTTATACTAAAGCCAAACACCTTCAAGGCTGTTATACGCACCCGAAGGCAGGAAGCCCCTTAACGAAAGTAGCTTTAATTAAATATGTGCCCACGAAAGCTAGGGAA	Actinopteri				garbagedata	0	closely related low-read variants within the same sample	-	-	0.994048	1	43	0	0	0	0	0	0	0	0	0	0	0	0	0	0	43	0	0	0	0	0	0	0	0	0	0	0	0	0	0	0	0	0	0	0	0	0
002d18fe858ef2eb600c36784c457470	CACCGCGGTTATACGAGAGGCTCAAGCTGATAGACGCCGGCGTAAAGGGTGGCTAAGAAATAACAAAACTAAAGCCGAACTTCTCCAAGGCTATCATACGCACCCGGAGAAATGAAGAACCCCTACGAAAGTGGCTTTAAACCTCTGAACCCACGAAAGCCAGGATA	Actinopteri				garbagedata	0	closely related low-read variants within the same sample	-	-	0.988024	1	40	0	0	0	0	0	0	0	40	0	0	0	0	0	0	0	0	0	0	0	0	0	0	0	0	0	0	0	0	0	0	0	0	0	0	0	0
9071c8d262231422f4f38ab02459b98f	CACCGCGGTTATACGAGAGGCCTAAGTTGATAGGTACCGGCGTAAAGAGTGGTTAGGGGAATCATACACTAAAGCCGAATACCCTCAAAGCTGTTATACGCTACGAGGAAAGGAAGCCCTACTACGAAAGTGGCTTTAATTATCCTGACCCGACTAAAGCTGAGAAA	Actinopteri				garbagedata	0	closely related low-read variants within the same sample	-	-	0.988024	1	37	0	0	0	0	0	0	0	0	0	0	0	0	0	0	0	0	0	0	0	0	0	0	0	0	0	0	0	0	0	0	0	0	0	0	0	0
a3f43bb483f2bcd0cd3d9fa9d751c957	CACCGCGGTTATACGAGAGGCCCAAGTTGATAGGCACCGGCGTAAAGGGTGGTTAAGGAAGATTACACAATAAAGCCGAACATCTTCAAAGCTGTTATACGCTCTCGAAGACCCTGAAGCCCCACTACGAAAGTGGCTTTACCCCGCCCCAAACCCACGAAAGCTAGGGTA	Actinopteri				garbagedata	0	closely related low-read variants within the same sample	-	-	0.994152	1	32	0	0	0	0	0	0	0	0	0	0	0	0	0	0	32	0	0	0	0	0	0	0	0	0	0	0	0	0	0	0	0	0	0	0	0	0
4a320aac4967f1a2e64f34eab387b9e5	CACCGCGGTTATACGAGAGGCCCAAGTTGATAAATGCCGGCGTAAAAAGTGGTTAGTAATACACCATACTAAAGCCAAACATCTTCAAAGCTGTCATACACTCCCGAAGACAGGAAGCCCCTCTACGAAAGTGGCTTTAGGTTATACACTCCACGAAAGCTAGGAAA	Actinopteri				garbagedata	0	closely related low-read variants within the same sample	-	-	0.988024	1	30	0	0	0	0	0	0	0	0	0	0	0	0	0	0	0	0	0	0	0	0	0	0	0	0	0	0	0	0	0	0	0	0	0	0	0	0
d495654dda8df55853f36a9ea0ab2a57	CACCGCGGTTATACGAGAGGCCCGAGTTGACAGACGCCGGCGTAAAATGTGGCTATATACAGCATTACACTAAAGCTAAACATCTTCAAAGCTGTTATACGCACCCGAAGACAGGAGACCCCCCCACGAAAGTGACTTTAAACAACATTAGCCCACGAAAGCTAGGAAA	Actinopteri				garbagedata	0	closely related low-read variants within the same sample	-	-	0.988166	1	29	0	0	0	0	0	0	0	0	0	0	0	0	0	0	0	0	0	0	0	0	0	0	0	0	0	0	0	0	0	0	0	0	0	0	0	0
e16a7cabb02b3f5c3d46a34b95c646d9	CGCCGCGGTTATACGAGGGGCTCAAGTTGATGGCCCTCGGCGTAAAGAGTGGTTAAGAAATATAACACTAAAGCCAAACACCTTCATAGCTGTCATACGCACTTGAAGACAGGAAGACCTTCCACGAAAGTGCCTTTAAAAACTCTGAGCCCACGAAAGCTAGGATA	Actinopteri				garbagedata	0	closely related low-read variants within the same sample	-	-	0.988024	1	28	0	0	0	0	0	0	0	0	0	0	0	0	0	0	0	0	0	0	0	0	0	0	0	0	0	0	0	0	0	0	28	0	0	0	0	0
be80877676f05632884e42e0a4a4e2f4	CACCGCGGTTATACGAGAGGCCCAAGTTGATAAATGCCGGCGTAAAAAGTGGTTAGTACTATATTTTACTAAAGCCAAACATCTTCAAAACTGTCATACGTTCTCGAAGACTGGAAGCTCTTATACGAAAGTGGCTTTAAATTAGACACACCACGAAAGCTAGGAAA	Actinopteri				garbagedata	0	closely related low-read variants within the same sample	-	-	0.988024	1	27	0	0	0	0	0	0	0	0	0	0	0	0	0	0	0	0	0	0	0	0	0	0	0	0	0	0	0	0	0	0	0	0	0	0	0	0
c0cb8ba6d4e83aa6948ade3570fb101e	CACAGCGGTTATACGAGAGGCACAAGCTGACAGTCACCGGCGTAAAGAGTGGTTAATTACATTACAATACTGAAGCCGAACATCTCCAAAGCTGTATAACGCACTCGGAGACATGAAGAACAACCACGAAAGTAGCTTTATACTCTTTTGAACCCACGAAAGCTAGGAAA	Actinopteri				garbagedata	0	closely related low-read variants within the same sample	-	-	0.988235	1	18	0	0	0	0	0	0	0	0	0	0	0	18	0	0	0	0	0	0	0	0	0	0	0	0	0	0	0	0	0	0	0	0	0	0	0	0
691bf5113119b849f232a421e4fcef19	AGCCGCGGTAAGACGGAGGATGCAAGTGTTATCCGGAATCACTGGGCGTAAAGCGTGGTTAAGGCATGACTATGACTAAAGTCGAACTCCTTCAAGGCCGTTGAACGTGTTCGATACGGAGAAGCCCACCTACGAAAGTGACTTTACAGACCTGACCCCACGAAAGCTATGGCA	Actinopteri				garbagedata	0	low read counts (<10 reads)	-	-	0.938462	1	9	0	0	0	0	0	0	0	0	0	0	0	0	0	0	0	0	0	0	0	0	0	0	0	0	0	0	0	0	0	0	0	0	0	0	0	0
0cbf1498e60f48abc90eef6a099d6702	TGTATAAGAGACAGGGTTGGTAAATCTCGTGCCAGCAGATCGTGCAGTTTTCGCCGGAAGTGTCTCACCTAAATTGCAGCTTCTGGGCAATCCCATCTAAGAGTCCTTGACGGGGTGGCACAAACTGGGATTAGATACCCCACTATGCTGTCTCTTATACAC	Actinopteri				garbagedata	0	low read counts (<10 reads)	-	-	1	1	9	0	0	0	0	0	0	0	0	0	0	0	0	0	0	0	0	0	0	0	0	0	0	0	0	0	0	0	0	0	0	0	0	0	0	0	0
a00e411b62d75e115fa28af6e824d57e	GACAGAGTGTCGGTAAAACTCGTGCCAGCTGGAACGCTGACCGTAGGGCCTTTATTGACCGTGGGATTGTACAATTGTGCGCCTGTATTGTCGAATATGGTGAAGGTCACCGTATTGTCAAACTGGGATTAGATACCCCACTATGAACCTGTC	Actinopteri				garbagedata	0	low read counts (<10 reads)	-	-	1	1	8	0	0	0	0	0	0	0	0	0	0	0	0	0	0	0	0	0	8	0	0	0	0	0	0	0	0	0	0	0	0	0	0	0	0	0	0
58eb9ef44e0c38ae8cf8b342585aa080	AGCCGCGGTAAGACAGAGGATGCAAGCGTTATCCGGAATGATTGGGCGTAAAGCGTGGTTAAGGTGAACCAAGACTAAAGTCGAACTCCTTCAAGGCCGTTTAACGTGTTCGAAACGGAGAAGCTCAACTACGAAAGTGACTTTACAAACCTGATCCCACGAAAGCTATGGCA	Actinopteri				garbagedata	0	low read counts (<10 reads)	-	-	1	1	7	0	0	0	0	0	0	0	0	0	0	0	0	0	0	0	0	0	0	0	0	0	0	0	0	0	0	0	0	0	0	0	0	0	0	0	0
f2772a42f08182f7f6333517eaa77f90	ATAAGAGACAGTCCGTCGATAAAACTCGTGCCAGCCACCGCGGTTATACGAGAGGCCCGAGTTGACAGACGCCGGCGTAAAATGTGGCTATATACAGTATTACACTAAAGCTAGGAAACAAACTAGGATTAGATACCCCACTATGCCTGTCTCTTATAC	Actinopteri				garbagedata	0	low read counts (<10 reads)	-	-	0.989691	1	6	0	0	0	0	0	0	0	0	0	0	0	0	0	0	0	0	0	0	0	0	0	0	0	0	0	0	0	0	0	0	0	0	0	0	0	0
97486d203d32927e1cc264156a014927	AGCCGCGGTAAGACAGAGGATGCAAGCGTTATCCGGAATGATTGGGCGTAAAGCGTGGTTAAGAAACACATTAAACTAAAGCCGAATGCCCTCAGAGCTGTTATACGCTCACGATGGTCAGAAGCCCAATCACGAAAGTAGCTTTACTTAACCTGAAGCCACGAAAGCTATGACA	Actinopteri				garbagedata	0	low read counts (<10 reads)	-	-	1	1	6	0	0	0	0	0	0	0	0	0	0	0	0	0	0	0	0	0	0	0	0	0	0	0	0	0	0	0	0	0	0	0	0	0	0	0	0
9e6f4e62cde971d8194bcf6ac34d9fd2	CACCGCGGTTATACGAGAGGCTCAAGTTGACAAAGATCGGCGTAAAGAGTGGTTAATAAATTTTAAACTAAAGCCAAACACCTTCAAGGCCGTCATACGCTCCCGAAGGCAGGAAGATCTTTAACGAAAGTGGCTTTAAAATATATCTGACCCCACGAAAGCTGCGGAA	Actinopteri				garbagedata	0	low read counts (<10 reads)	-	-	0.96319	1	5	0	0	0	0	0	0	0	0	0	0	0	0	0	0	0	0	0	0	0	0	0	0	0	0	0	0	0	0	0	0	0	0	0	0	0	0
96bc200bd526e1f7666e3077aab96119	CACCGCGGTTATACGAGAGACCCAAGTTGTTAGACACCGGCGTAAAGAGTGGTTAGGGAAACTCATTCAACTAGAGCCGAACACCTTCAAAGCTGTCATACGCACCCGAAGGTAAGAAGCCCAACTACGAAAATGGCTCTATTATTTCTGAACCCACGAAAGCTAAGGCA	Actinopteri				garbagedata	0	low read counts (<10 reads)	-	-	0.958824	1	5	0	0	0	0	0	0	0	0	0	0	0	0	0	0	0	0	0	0	0	0	0	0	0	0	0	0	0	0	0	0	0	0	0	0	0	0
683142d6f70ea217151b8055b0666600	CACCGCGGTTATACGAGAGGCCCAAGTTGACAGCTGCCGGCGTAAAGCGTGGTTAAGGCGTGACTATTACTAAAGTCGAACATCTTCCGAGCTGTTATACGCATCCGAAGGTAAGAAGCTCAAATGCGAAAGTAGCTTTATATCTTCTGAATCCACGAAAGCTGAGATA	Actinopteri				garbagedata	0	low read counts (<10 reads)	-	-	0.911765	1	3	0	0	0	0	0	0	0	0	0	0	0	3	0	0	0	0	0	0	0	0	0	0	0	0	0	0	0	0	0	0	0	0	0	0	0	0
0a8a7a581cea0b961d326020d92fd5b5	AGCCGCGGTAATACGGGAGTGGCAAGTTGACAAAGATCGGCGTAAAGAGTGGTTAATAAATTTTAAACTAAAGCCAAACACCTTCAAGGCCGTCATACGCTCCCGAAGGCAGGAAGATCTTTAACGAAAGTGGCTTTAACCCATTATGAACCCACGAAAGCTAGGACA	Actinopteri				garbagedata	0	low read counts (<10 reads)	-	-	0.96988	1	3	0	0	0	0	0	0	0	0	0	0	0	0	0	0	0	0	0	0	0	0	0	0	0	0	0	0	0	0	0	0	0	0	0	0	0	0
4450b64eba8c523de9c2220fcdf31395	AACCGCGGTTACACGTGGGGCCCTAGTTGATAGAATCCGGCGTAGAGGGTGGTTACTAGGAACTTTTTACTAAAGCCGAACGACTACAAGGCTGTTATAAGCAAACGAAGTAGAGGAAGCCCACTCACGAAAGTAGCTTTAATAAACTACGACTCCACGGAAGCTAGGGGA	Actinopteri				garbagedata	0	low read counts (<10 reads)	-	-	0.793103	1	3	0	0	0	0	0	0	0	0	0	0	0	0	0	0	0	0	0	0	0	0	0	0	0	0	0	0	0	0	0	0	0	0	0	0	0	0
52d71f616e4ab1be810cc2efbb396ed5	AGCAGCGGTAATACGAGTGCTCCAAGTTGATAGATGCCGGCGTAAAGAGTGGTCAGTATAATATTACACTAAAGCCAAACACCTTCAAAGCTGTCATACGCAATCGAAGGCAGGAAGCCCTTCCACGAAAGTGGCTTTAAACAATACAATCCACGAAAGCTAGGGAA	Actinopteri				garbagedata	0	low read counts (<10 reads)	-	-	0.97546	1	3	0	0	0	0	0	0	0	0	0	3	0	0	0	0	0	0	0	0	0	0	0	0	0	0	0	0	0	0	0	0	0	0	0	0	0	0
b6012fef43aba7258cef74b5baa43c8b	AGCGGCGGTAATACGAGGGCCCCGAGCGTTATCCGGATTTATTGGGCGTAAAGCGTGGTTAAGAGAACCCTGAAACTAAAGCTGAACACTCTCAAGACTGTTATACGTAGCCGAGAGCAAGAAGCCCCACTACGAAAGTGGCTTTAACCCTTCCGAACCCACGAAAGCTAGGAAA	Actinopteri				garbagedata	0	low read counts (<10 reads)	-	-	0.992366	1	3	0	0	0	0	0	0	0	0	0	0	0	0	0	0	0	0	0	0	0	0	0	0	0	0	0	0	0	0	0	0	0	0	0	0	0	0
87628a70abf4f878e0fc8e7cbc9386a2	CCACCGGGTCGAGCGGCTTGGTGCAGTGGCTCTGGCCGTTTGCGTGGTTAAGAAATATAACACTAAAGCCAAACACCTTCATAGCTGTCATACGCACTTGAAGACAGGAAGACCTTCCACGAAAGTGGCTTTAAAAACTCTGAACCCACGAAAGCTAGGATA	Actinopteri				garbagedata	0	low read counts (<10 reads)	-	-	1	1	3	0	0	0	0	0	0	0	0	0	0	0	0	0	0	3	0	0	0	0	0	0	0	0	0	0	0	0	0	0	0	0	0	0	0	0	0
2cdf378b79b62e09c3699638357fca4f	CGCCGCGGTAAGACAGAGGATGCAAGCGTTATCCGGAATGATTGGGCGTAAAGAGTGGTTAATAAAATTTAAACTAAAGCCGAACACCTTCAAGACCGTCATACGTACCCGAAGACAGGAAGACCCCCAACGAAAGTGGCTTTAACATAGTATGAACCCACGAAAGCTAAGACA	Actinopteri				garbagedata	0	low read counts (<10 reads)	-	-	1	1	3	0	0	0	0	0	0	0	0	0	0	0	0	0	0	0	0	0	0	0	0	0	0	0	0	0	0	0	0	0	0	0	0	0	0	0	0
bd5132466f7c3d9f6434a3fa131735ea	AGCAGCGGTAATACGAGTGCCTCAAGCGTTATCCGGAATTATTGGGCGTAAAGGGTATGTAGGTGGTTAAGTATCTTGATAGAACTAAAGCCGAACGCCCTCAAGACCGTTATACGTTTCCGAAGGTATGAAGACCAACTACGAAAGTAACTTTAACTATATCCGACTCCACGAAAGCTGTGAAA	Actinopteri				garbagedata	0	low read counts (<10 reads)	-	-	1	1	3	0	0	0	0	0	0	0	0	0	0	0	0	3	0	0	0	0	0	0	0	0	0	0	0	0	0	0	0	0	0	0	0	0	0	0	0
b0432966e426418f32080c242f05ecc4	AGCAGCGGTAATACGAGTGCTCCAAGCGTTATCCGGAATTATTGGGTGTAAAGGGTGGTTATGGGAAATATGAAACTAAAGCTGAAGACCCCCTAGGCTGTTATACGCACCTGAGGGCTCGAACCCCCAACACGAAAGTAGCTTTACCACCACACCAGAACCCACGACAGCTGGGGTA	Actinopteri				garbagedata	0	low read counts (<10 reads)	-	-	0.985075	1	3	0	0	0	0	0	0	0	0	0	0	0	0	0	0	3	0	0	0	0	0	0	0	0	0	0	0	0	0	0	0	0	0	0	0	0	0
8742511a7b56a844ec39bd4138f150c8	AGCCGCGGTAATACGGAGGATGCAAGTTGACAAATGCCGGCGTAAAATGTGGTTAGTTTATCTGTTATATGCTAAAGTCAAACACCTTCAAAACTGTTATACGCACTTGAAGGCAGGAAGCCCCACCACGAAAGTGACTTTAAAACTACTACCCCACGAAAGCTAGGGAA	Actinopteri				garbagedata	0	low read counts (<10 reads)	-	-	0.970414	1	3	0	0	0	0	0	0	0	0	0	0	0	0	0	0	0	0	0	0	0	0	0	0	0	0	0	0	0	0	0	0	0	0	0	0	0	0
262e036cff6a92f0649f56702494a275	AGGAGCGGTAATACGAGAGCCCCGAGCGTTATCCGGAATTATTGGGCGTAAAGGGTGGTTAAGAAATAACAAAACTAAAGCCGAACTTCTCCAAGGCTGTCATACGCACCCGGAGAAATGAAGAACCCCTACGAAAGTGGCTTTAAACCTCTGAACCCACGAAAGCCAGGATA	Actinopteri				garbagedata	0	low read counts (<10 reads)	-	-	1	1	3	0	0	0	0	0	3	0	0	0	0	0	0	0	0	0	0	0	0	0	0	0	0	0	0	0	0	0	0	0	0	0	0	0	0	0	0
98a8afe59c491cdcae3504fd8c40a882	AGGAGCGGTAATACGAGAGGTTCAAGTTGATAAATGCCGGCGTAAAAAGTGGTTAGTACTATATTTTACTAAAGCCAAACATCTTCAAAACTGTCATACGTTCTCGAAGACAGGAAGCTCTTCTACGAAAGTGGCTTTAAATTAGACACACCACGAAAGCTAGGAAA	Actinopteri				garbagedata	0	low read counts (<10 reads)	-	-	0.981595	1	3	0	0	0	0	0	0	0	0	0	0	0	0	0	0	0	0	0	0	0	0	0	0	0	0	0	3	0	0	0	0	0	0	0	0	0	0
5aa4e653c2f7c27b77ac98cb9ab4bd2c	AGCAGCGGTAATACGAGTGGTCCAAGCATTATCCGGAATTATTGGGCGTAAAGGGTGGTTAAGAAAATTCAAACTAAAGCCAAACATCTTCAAAGCTGTCATACGCACCCGAAGAAATGAAGACCTATCACGAAAGTAGCTTTAAAACTTCTGAACCCACGAAAGCTAGGACA	Actinopteri				garbagedata	0	low read counts (<10 reads)	-	-	1	1	2	0	0	0	0	0	0	0	0	0	0	2	0	0	0	0	0	0	0	0	0	0	0	0	0	0	0	0	0	0	0	0	0	0	0	0	0
71a52f48f7be2c80c840c290bfd60817	AGAAGCGGTAATACGAGAGCTACGAGCGTTATCCGGAATTATTGGGCGTAAAGAGTGGTTAAGAAATATAACACTAAAGCCAAACACCTTCATAGCTGTCATACGCACTTGAAGACAGGAAGACCTTCCACGAAAGTGGCTTTAAAAACTCTGAACCCACGAAAGCTAGGATA	Actinopteri				garbagedata	0	low read counts (<10 reads)	-	-	1	1	2	0	0	0	0	0	0	0	0	0	0	0	0	2	0	0	0	0	0	0	0	0	0	0	0	0	0	0	0	0	0	0	0	0	0	0	0
fc27f479d8de136318feee3aab2d7b29	CACCGCGGTTATACGAGAGGCCCAAGTTGACAGCTACCGGCGTAAAGCGTGGTTAAGGCGTGACTATTACTAAAGTCGAACTCCTTCAAGACCGTTGAACGTATTCGATACGGAGAAGCCCAACTACGAAAGTGACTTTACAAACCTGACCCCACGAAAGTGGCTTTAAACATTACAAACCCACGAAAGCTAGGAAA	Actinopteri				garbagedata	0	low read counts (<10 reads)	-	-	1	1	2	0	0	0	0	0	0	0	0	0	0	0	0	0	0	0	0	0	0	0	0	0	0	0	0	0	0	0	0	0	0	0	0	0	0	0	0
b3756cf265719ed54cec1348597a7bb8	AGCCGCGGTAATACGGAGGGGGTTAGCGTTGTTCGGAATTACTGGGCGTAAAGAGTGGTTAAGTATCTTGATAGAACTAAAGCCGAACGCCCTCAAGACCGTTATACGTTTCCGAAGGTATGAAGACCAACTACGAAAGTAACTTTAACTATATCCGACTCCACGAAAGCTGTGAAA	Actinopteri				garbagedata	0	low read counts (<10 reads)	-	-	1	1	2	0	0	0	0	0	0	0	0	0	0	0	0	0	0	0	0	0	0	0	0	0	0	0	0	0	0	0	0	0	0	0	0	0	0	0	0
0a889a0d604622e4b5acc068f4973a49	CACCGCGGTTATACGAGAGGCCCAAGTTGATAGACTACGGCGTAAAGCGTGGTTAAGAAACACATTAAACTAAAGCCGAATGCCCTCAGAGCTGTTATACGCTCACGATGGTCAGAAGCCCAATCACGAAAGTGACTTTAAAATACCCGACCCCACGAAAGCTGTGAAA	Actinopteri				garbagedata	0	low read counts (<10 reads)	-	-	0.94012	1	2	0	0	0	0	0	0	0	0	0	0	0	0	0	0	0	0	0	0	0	0	0	0	0	0	0	0	0	0	0	0	0	0	0	0	0	0
4a9196ee6caa5940e4c6aa99b1885033	CACCGCGGTTATACGAGAGGCCCAAGTTGACAACCGCCGGCGTAAAGAGTGGTTAAGGTTCCCCCCCCTCCATTAAAGTCGAATATCTTCAAGGCTGTTATACGCACCCGGAGACTAGAAGCCCAACTACGAAAGTGACTTTATCTTATCTGATGCCACAAAAGCTAGGGTACAAACGGGGATTAGACACCCTCCTATG	Actinopteri				garbagedata	0	low read counts (<10 reads)	-	-	0.977011	2	3	0	0	0	0	0	0	0	0	0	0	0	0	0	0	0	0	1	0	0	0	0	0	0	0	0	0	0	0	0	0	0	0	0	0	0	0
[truncated: 54 more columns]
