# Supplementary material for: eDNA reveals extraordinary fish diversity in the Urauchi River, Iriomote Island, Japan, a UNESCO World Heritage Site
Source: PeerJ. 2026 Jun 24;14:e21399. doi: 10.7717/peerj.21399 (PMC13310044; doi:10.7717/peerj.21399)
Supplement: Supplemental Information 5 — ID No. and Checklist: Original identifier number and Japanesefish taxa listed in teh e previous checklist (Suzuki & Seno, 2005). Infraspecific taxon : (x) Treated as an infraspecific taxon - distinct in Suzuki & Seno (2005) but sharing the same scientific name (–) non-infraspecific taxon. Status: (1) Identified at the species level; (1*) Japanese-name taxa treated as distinct species but pending formal scientific description; (2) Identified at the genus level; (3) Identified at the family level. Species, Genus, Family: Taxonomic classification based on All Japanese Fish Species Online, ver. 31 (Motomura, 2024). eDNA detected (species, genus, family): (✓) indicates detection in the present eDNA study (-) not detected [file peerj-14-21399-s005.xlsx]

## Sheet: Table S2
Table S2. Comparison of fish taxa listed in the checklist by Suzuki and Seno (2005) with the results from the present eDNA study.
ID No. and Checklist: Original identifier number and Japanese fish names listed in the previous checklist (Suzuki & Seno, 2005). For non-species names, English translations are provided in (). Infraspecific taxon : (x) Treated as an infraspecific taxon - distinct in Suzuki & Seno (2005), but sharing the same scientific name; (–) non-infraspecific taxon. Status: (1) Identified at the species level…
ID#	Checklist	Corresponding Japanese name in Motomura (2025)	Corresponding Romanized Japanese name in Motomura (2025).	Memo	Corresponding Scientific name in Motomura (2025)	Infraspecific taxon	Status	Species	Genus	Family	MiFish reference available	Species -detected by eDNA (146 Species)	Genus - detected by eDNA (130 Genera)	Family - detected by eDNA (59 Families)
413	シマハギ	シマハギ	Shimahagi	The same name in the KAUM List	Acanthurus triostegus (Linnaeus 1758)	-	1	Acanthurus triostegus	Acanthurus	Acanthuridae	✓	✓	✓	✓
414	クロハギ	クロハギ	Kurohagi	The same name in the KAUM List	Acanthurus xanthopterus Valenciennes 1835	-	1	Acanthurus xanthopterus	Acanthurus	Acanthuridae	✓	✓	✓	✓
415	ゴマハギ	ゴマハギ	Gomahagi	The same name in the KAUM List	Zebrasoma scopas (Cuvier 1829)	-	1	Zebrasoma scopas	Zebrasoma	Acanthuridae	✓	-	-	✓
84	ナンヨウタカサゴイシモチ	ナンヨウタカサゴイシモチ	Nan-yotakasagoishimochi	The same name in the KAUM List	Ambassis interrupta Bleeker 1853	-	1	Ambassis interrupta	Ambassis	Ambassidae	✓	-	✓	✓
85	ハナダカタカサゴイシモチ	ハナダカタカサゴイシモチ	Hanadakatakasagoishimochi	The same name in the KAUM List	Ambassis macracanthus Bleeker 1849	-	1	Ambassis macracanthus	Ambassis	Ambassidae	✓	-	✓	✓
83	トゲナガタカサゴイシモチ	セスジタカサゴイシモチ	Sesujitakasagoishimochi	Japanese name changed	Ambassis miops Günther 1872	-	1	Ambassis miops	Ambassis	Ambassidae	✓	✓	✓	✓
86	タカサゴイシモチ	クロオビタカサゴイシモチ	Kuroobitakasagoishimochi	Japanese name changed	Ambassis urotaenia Bleeker 1852	-	1	Ambassis urotaenia	Ambassis	Ambassidae	✓	✓	✓	✓
7	ウナギ	ニホンウナギ	Nihon-unagi	Japanese name changed	Anguilla japonica Temminck & Schlegel 1846	-	1	Anguilla japonica	Anguilla	Anguillidae	✓	✓	✓	✓
8	オオウナギ	オオウナギ	Ounagi	The same name in the KAUM List	Anguilla marmorata Quoy & Gaimard 1824	-	1	Anguilla marmorata	Anguilla	Anguillidae	✓	✓	✓	✓
35	カスリイザリウオ	カスリカエルアンコウ	Kasurikaeruanko	Japanese name changed: https://core.ac.uk/download/pdf/144566516.pdf	Abantennarius dorehensis (Bleeker 1859)	-	1	Abantennarius dorehensis	Abantennarius	Antennariidae	✓	-	-	-
36	ハナオコゼ	ハナオコゼ	Hanaokoze	The same name in the KAUM List	Histrio histrio (Linnaeus 1758)	-	1	Histrio histrio	Histrio	Antennariidae	✓	-	-	-
107	リュウキュウヤライイシモチ	リュウキュウヤライイシモチ	Ryukyuyaraiishimochi	The same name in the KAUM List	Cheilodipterus macrodon (Lacepède 1802)	-	1	Cheilodipterus macrodon	Cheilodipterus	Apogonidae	✓	-	-	✓
108	ヤライイシモチ	ヤライイシモチ	Yaraiishimochi	The same name in the KAUM List	Cheilodipterus quinquelineatus Cuvier 1828	-	1	Cheilodipterus quinquelineatus	Cheilodipterus	Apogonidae	✓	-	-	✓
97	アマミイシモチ	アマミイシモチ	Amamiishimochi	The same name in the KAUM List	Fibramia amboinensis (Bleeker 1853)	-	1	Fibramia amboinensis	Fibramia	Apogonidae	✓	✓	✓	✓
109	タイワンマトイシモチ	タイワンマトイシモチ	Taiwammatoishimochi	The same name in the KAUM List	Foa fo Jordan & Seale 1905	-	1	Foa fo	Foa	Apogonidae	✓	-	-	✓
111	シボリ	シボリ	Shibori	The same name in the KAUM List	Fowleria variegata (Valenciennes 1832)	-	1	Fowleria variegata	Fowleria	Apogonidae	✓	-	-	✓
98	アオスジテンジクダイ	アオスジテンジクダイ	Aosujitenjikudai	The same name in the KAUM List	Ostorhinchus aureus (Lacepède 1802)	-	1	Ostorhinchus aureus	Ostorhinchus	Apogonidae	✓	-	✓	✓
99	ヒラテンジクダイ	ヒラテンジクダイ	Hiratenjikudai	The same name in the KAUM List	Ostorhinchus compressus (Smith & Radcliffe 1911)	-	1	Ostorhinchus compressus	Ostorhinchus	Apogonidae	✓	-	✓	✓
100	スジイシモチ	スジイシモチ	Sujiishimochi	The same name in the KAUM List	Ostorhinchus cookii (Macleay 1881)	-	1	Ostorhinchus cookii	Ostorhinchus	Apogonidae	✓	-	✓	✓
103	ミヤコイシモチ	ミヤコイシモチ	Miyakoishimochi	The same name in the KAUM List	Ostorhinchus ishigakiensis (Ida & Moyer 1974)	-	1	Ostorhinchus ishigakiensis	Ostorhinchus	Apogonidae	✓	-	✓	✓
104	タスジイシモチ	タスジイシモチ	Tasujiishimochi	The same name in the KAUM List	Ostorhinchus novemfasciatus (Cuvier 1828)	-	1	Ostorhinchus novemfasciatus	Ostorhinchus	Apogonidae	✓	-	✓	✓
106	キンセンイシモチ	キンセンイシモチ	Kinsenishimochi	The same name in the KAUM List	Ostorhinchus wassinki (Bleeker 1860)	-	1	Ostorhinchus wassinki	Ostorhinchus	Apogonidae	✓	✓	✓	✓
101	ヒトスジイシモチ	ヒトスジイシモチ	Hitosujiishimochi	The same name in the KAUM List	Pristiapogon fraenatus (Valenciennes 1832)	-	1	Pristiapogon fraenatus	Pristiapogon	Apogonidae	✓	-	-	✓
102	ウスモモテンジクダイ	ウスモモテンジクダイ	Usumomotenjikudai	The same name in the KAUM List	Zoramia viridiventer Greenfield, Langston & Randall 2005	-	1	Zoramia viridiventer	Zoramia	Apogonidae	✓	-	-	✓
110	シボリ属の1種 (Fowleria sp.)			Identified up to genus	Fowleria sp.	-	2	Fowleria sp.	Fowleria	Apogonidae	-	-	-	✓
63	ヤクシマイワシ	ヤクシマイワシ	Yakushimaiwashi	The same name in the KAUM List	Atherinomorus lacunosus (Forster 1801)	-	1	Atherinomorus lacunosus	Atherinomorus	Atherinidae	✓	-	✓	✓
23	オキハギ	オキハギ	Okihagi	The same name in the KAUM List	Abalistes stellatus (Anonymous 1798)	-	1	Abalistes stellatus	Abalistes	Balistidae	✓	-	-	✓
424	ゴマモンガラ	ゴマモンガラ	Gomamongara	The same name in the KAUM List	Balistoides viridescens (Bloch & Schneider 1801)	-	1	Balistoides viridescens	Balistoides	Balistidae	✓	-	-	✓
426	ムラサメモンガラ	ムラサメモンガラ	Murasamemongara	The same name in the KAUM List	Rhinecanthus aculeatus (Linnaeus 1758)	-	1	Rhinecanthus aculeatus	Rhinecanthus	Balistidae	✓	✓	✓	✓
427	タスキモンガラ	タスキモンガラ	Tasukimongara	The same name in the KAUM List	Rhinecanthus rectangulus (Bloch & Schneider 1801)	-	1	Rhinecanthus rectangulus	Rhinecanthus	Balistidae	✓	✓	✓	✓
68	リュウキュウダツ	リュウキュウダツ	Ryukyudatsu	The same name in the KAUM List	Strongylura incisa (Valenciennes 1846)	-	1	Strongylura incisa	Strongylura	Belonidae	✓	✓	✓	✓
69	テンジクダツ	テンジクダツ	Tenjikudatsu	The same name in the KAUM List	Tylosurus acus melanotus (Bleeker 1850)	-	1	Tylosurus acus	Tylosurus	Belonidae	✓	-	✓	✓
244	ホホグロギンポ	ホホグロギンポ	Hohogurogimpo	The same name in the KAUM List	Blenniella bilitonensis (Bleeker 1858)	-	1	Blenniella bilitonensis	Blenniella	Blenniidae	✓	✓	✓	✓
246	スジギンポ	スジギンポ	Sujigimpo	The same name in the KAUM List	Entomacrodus striatus (Valenciennes 1836)	-	1	Entomacrodus striatus	Entomacrodus	Blenniidae	✓	-	-	✓
247	ヤイトギンポ	ヤイトギンポ	Yaitogimpo	The same name in the KAUM List	Glyptoparus delicatulus Smith 1959	-	1	Glyptoparus delicatulus	Glyptoparus	Blenniidae	✓	-	-	✓
248	カエルウオモドキ	カエルウオモドキ	Kaeruuomodoki	The same name in the KAUM List	Istiblennius dussumieri (Valenciennes 1836)	-	1	Istiblennius dussumieri	Istiblennius	Blenniidae	✓	-	✓	✓
249	ニセカエルウオ	ニセカエルウオ	Nisekaeruuo	The same name in the KAUM List	Istiblennius edentulus (Forster & Schneider 1801)	-	1	Istiblennius edentulus	Istiblennius	Blenniidae	✓	✓	✓	✓
250	カエルウオ	カエルウオ	Kaeruuo	The same name in the KAUM List	Istiblennius enosimae (Jordan & Snyder 1902)	-	1	Istiblennius enosimae	Istiblennius	Blenniidae	✓	-	✓	✓
251	センカエルウオ	センカエルウオ	Senkaeruuo	The same name in the KAUM List	Istiblennius lineatus (Valenciennes 1836)	-	1	Istiblennius lineatus	Istiblennius	Blenniidae	✓	✓	✓	✓
252	ゴマクモギンポ	ゴマクモギンポ	Gomakumogimpo	The same name in the KAUM List	Omobranchus elongatus (Peters 1855)	-	1	Omobranchus elongatus	Omobranchus	Blenniidae	✓	-	✓	✓
253	カワギンポ	カワギンポ	Kawagimpo	The same name in the KAUM List	Omobranchus ferox (Herre 1927)	-	1	Omobranchus ferox	Omobranchus	Blenniidae	-	-	✓	✓
254	クモギンポ	クモギンポ	Kumogimpo	The same name in the KAUM List	Omobranchus loxozonus (Jordan & Starks 1906)	-	1	Omobranchus loxozonus	Omobranchus	Blenniidae	✓	-	✓	✓
255	ヒルギギンポ	ヒルギギンポ	Hirugigimpo	The same name in the KAUM List	Omox biporos Springer 1972	-	1	Omox biporos	Omox	Blenniidae	-	-	-	✓
257	ハタタテギンポ	ハタタテギンポ	Hatatategimpo	The same name in the KAUM List	Petroscirtes mitratus Rüppell 1830	-	1	Petroscirtes mitratus	Petroscirtes	Blenniidae	✓	-	-	✓
258	イヌギンポ	イヌギンポ	Inugimpo	The same name in the KAUM List	Petroscirtes variabilis Cantor 1849	-	1	Petroscirtes variabilis	Petroscirtes	Blenniidae	✓	-	-	✓
259	タマギンポ	タマギンポ	Tamagimpo	The same name in the KAUM List	Praealticus bilineatus (Peters 1868)	-	1	Praealticus bilineatus	Praealticus	Blenniidae	-	-	-	✓
260	ロウソクギンポ	ロウソクギンポ	Rosokugimpo	The same name in the KAUM List	Rhabdoblennius nitidus (Günther 1861)	-	1	Rhabdoblennius nitidus	Rhabdoblennius	Blenniidae	✓	-	-	✓
261	ヤエヤマギンポ	ヤエヤマギンポ	Yaeyamagimpo	The same name in the KAUM List	Salarias fasciatus (Bloch 1786)	-	1	Salarias fasciatus	Salarias	Blenniidae	✓	-	✓	✓
262	シマギンポ	シマギンポ	Shimagimpo	The same name in the KAUM List	Salarias luctuosus Whitley 1929	-	1	Salarias luctuosus	Salarias	Blenniidae	✓	✓	✓	✓
256	イソギンポ属の1種 (Parablennius sp.)			Identified up to genus	Parablennius sp.	-	2	Parablennius sp.	Parablennius	Blenniidae	-	-	-	✓
419	トゲダルマガレイ	トゲダルマガレイ	Togedarumagarei	The same name in the KAUM List	Bothus pantherinus (Rüppell 1830)	-	1	Bothus pantherinus	Bothus	Bothidae	✓	-	-	✓
34	フサイタチウオ科の1種 (Cataetyx_sp.)			Identified up to genus	Cataetyx_sp.	-	2	Cataetyx sp.	Cataetyx	Bythitidae	-	-	-	-
138	タカサゴ	タカサゴ	Takasago	The same name in the KAUM List	Pterocaesio digramma (Bleeker 1864)	-	1	Pterocaesio digramma	Pterocaesio	Caesionidae	✓	-	✓	✓
112	ロウニンアジ	ロウニンアジ	Roninaji	The same name in the KAUM List	Caranx ignobilis (Forsskål 1775)	-	1	Caranx ignobilis	Caranx	Carangidae	✓	✓	✓	✓
113	カスミアジ	カスミアジ	Kasumiaji	The same name in the KAUM List	Caranx melampygus Cuvier 1833	-	1	Caranx melampygus	Caranx	Carangidae	✓	-	✓	✓
114	オニヒラアジ	オニヒラアジ	Onihiraaji	The same name in the KAUM List	Caranx papuensis Alleyne & Macleay 1877	-	1	Caranx papuensis	Caranx	Carangidae	✓	✓	✓	✓
115	ギンガメアジ	ギンガメアジ	Gingameaji	The same name in the KAUM List	Caranx sexfasciatus Quoy & Gaimard 1825	-	1	Caranx sexfasciatus	Caranx	Carangidae	✓	-	✓	✓
117	ミナミイケカツオ	ミナミイケカツオ	Minamiikekatsuo	The same name in the KAUM List	Scomberoides tol (Cuvier 1832)	-	1	Scomberoides tol	Scomberoides	Carangidae	✓	-	✓	✓
118	メアジ	メアジ	Meaji	The same name in the KAUM List	Selar crumenophthalmus (Bloch 1793)	-	1	Selar crumenophthalmus	Selar	Carangidae	✓	-	-	✓
120	マルコバン	マルコバン	Marukoban	The same name in the KAUM List	Trachinotus blochii (Lacepède 1801)	-	1	Trachinotus blochii	Trachinotus	Carangidae	✓	-	-	✓
116	イケカツオ属の1種 (Scomberoides sp.)			Identified up to genus	Scomberoides sp.	-	2	Scomberoides sp.	Scomberoides	Carangidae	-	-	✓	✓
1	オオメジロザメ	オオメジロザメ	Omejirozame	The same name in the KAUM List	Carcharhinus leucas (Valenciennes 1839)	-	1	Carcharhinus leucas	Carcharhinus	Carcharhinidae	✓	✓	✓	✓
40	ヘコアユ	ヘコアユ	Hekoayu	The same name in the KAUM List	Aeoliscus strigatus (Günther 1861)	-	1	Aeoliscus strigatus	Aeoliscus	Centriscidae	✓	-	-	-
173	カガミチョウチョウウオ	カガミチョウチョウウオ	Kagamichochouo	The same name in the KAUM List	Chaetodon argentatus Smith & Radcliffe 1911	-	1	Chaetodon argentatus	Chaetodon	Chaetodontidae	✓	-	✓	✓
174	トゲチョウチョウウオ	トゲチョウチョウウオ	Togechochouo	The same name in the KAUM List	Chaetodon auriga Forsskål 1775	-	1	Chaetodon auriga	Chaetodon	Chaetodontidae	✓	-	✓	✓
175	チョウチョウウオ	チョウチョウウオ	Chochouo	The same name in the KAUM List	Chaetodon auripes Jordan & Snyder 1901	-	1	Chaetodon auripes	Chaetodon	Chaetodontidae	✓	-	✓	✓
176	ゴマチョウチョウウオ	ゴマチョウチョウウオ	Gomachochouo	The same name in the KAUM List	Chaetodon citrinellus Cuvier 1831	-	1	Chaetodon citrinellus	Chaetodon	Chaetodontidae	✓	-	✓	✓
177	ミゾレチョウチョウウオ	ミゾレチョウチョウウオ	Mizorechochouo	The same name in the KAUM List	Chaetodon kleinii Bloch 1790	-	1	Chaetodon kleinii	Chaetodon	Chaetodontidae	✓	-	✓	✓
178	チョウハン	チョウハン	Chohan	The same name in the KAUM List	Chaetodon lunula (Lacepède 1802)	-	1	Chaetodon lunula	Chaetodon	Chaetodontidae	✓	-	✓	✓
179	フウライチョウチョウウオ	フウライチョウチョウウオ	Furaichochouo	The same name in the KAUM List	Chaetodon vagabundus Linnaeus 1758	-	1	Chaetodon vagabundus	Chaetodon	Chaetodontidae	✓	-	✓	✓
180	ハタタテダイ	ハタタテダイ	Hatatatedai	The same name in the KAUM List	Heniochus acuminatus (Linnaeus 1758)	-	1	Heniochus acuminatus	Heniochus	Chaetodontidae	✓	-	-	✓
29	サバヒー	サバヒー	Sabahi	The same name in the KAUM List	Chanos chanos (Fabricius 1775)	-	1	Chanos chanos	Chanos	Chanidae	✓	✓	✓	✓
183	カワスズメ	カワスズメ	Kawasuzume	The same name in the KAUM List	Oreochromis mossambicus (Peters 1852)	-	1	Oreochromis mossambicus	Oreochromis	Cichlidae	✓	-	-	-
24	ミズン	ミズン	Mizun	The same name in the KAUM List	Herklotsichthys quadrimaculatus (Rüppell 1837)	-	1	Herklotsichthys quadrimaculatus	Herklotsichthys	Clupeidae	✓	✓	✓	✓
25	リュウキュウドロクイ	リュウキュウドロクイ	Ryukyudorokui	The same name in the KAUM List	Nematalosa come (Richardson 1846)	-	1	Nematalosa come	Nematalosa	Clupeidae	✓	✓	✓	✓
26	オグロイワシ	オグロイワシ	Oguroiwashi	The same name in the KAUM List	Sardinella melanura (Cuvier 1829)	-	1	Sardinella melanura	Sardinella	Clupeidae	✓	✓	✓	✓
23	ヤマトミズン属の1種 (Amblygaster sp.)			Identified up to genus	Amblygaster sp.	-	2	Amblygaster sp.	Amblygaster	Clupeidae	-	-	✓	✓
27	サッパ属の1種 (Sardinella sp.)			Identified up to genus	Sardinella sp.	-	2	Sardinella sp.	Sardinella	Clupeidae	-	-	✓	✓
30	ドジョウ	ドジョウ	Dojo	The same name in the KAUM List	Misgurnus anguillicaudatus (Cantor 1842)	-	1	Misgurnus anguillicaudatus	Misgurnus	Cobitidae	✓	-	-	-
2	ヤッコエイ	ヤッコエイ	Yakkoei	The same name in the KAUM List	Neotrygon yakkoei Hata & Motomura 2024	-	1	Neotrygon yakkoei	Neotrygon	Dasyatidae	✓	-	-	✓
3	ツカエイ	ツカエイ	Tsukaei	The same name in the KAUM List	Pastinachus ater (Macleay 1883)	-	1	Pastinachus ater	Pastinachus	Dasyatidae	✓	✓	✓	✓
4	オグロオトメエイ	オグロオトメエイ	Ogurotomei	The same name in the KAUM List	Pateobatis fai (Jordan & Seale 1906)	-	1	Pateobatis fai	Pateobatis	Dasyatidae	✓	✓	-	✓
439	イシガキフグ	イシガキフグ	Ishigakifugu	The same name in the KAUM List	Chilomycterus reticulatus (Linnaeus 1758)	-	1	Chilomycterus reticulatus	Chilomycterus	Diodontidae	✓	-	-	-
440	ハリセンボン	ハリセンボン	Harisembon	The same name in the KAUM List	Diodon holocanthus Linnaeus 1758	-	1	Diodon holocanthus	Diodon	Diodontidae	✓	-	-	-
441	ネズミフグ	ネズミフグ	Nezumifugu	The same name in the KAUM List	Diodon hystrix Linnaeus 1758	-	1	Diodon hystrix	Diodon	Diodontidae	✓	-	-	-
265	ジャノメハゼ	ジャノメハゼ	Janomehaze	The same name in the KAUM List	Bostrychus sinensis Lacepède 1801	-	1	Bostrychus sinensis	Bostrychus	Eleotridae	✓	✓	✓	✓
266	チチブモドキ	チチブモドキ	Chichibumodoki	The same name in the KAUM List	Eleotris acanthopoma Bleeker 1853	-	1	Eleotris acanthopoma	Eleotris	Eleotridae	✓	✓	✓	✓
267	テンジクカワアナゴ	テンジクカワアナゴ	Tenjikukawaanago	The same name in the KAUM List	Eleotris fusca (Bloch & Schneider 1801)	-	1	Eleotris fusca	Eleotris	Eleotridae	✓	✓	✓	✓
268	オカメハゼ	オカメハゼ	Okamehaze	The same name in the KAUM List	Eleotris melanosoma Bleeker 1853	-	1	Eleotris melanosoma	Eleotris	Eleotridae	✓	✓	✓	✓
270	タメトモハゼ	タメトモハゼ	Tametomohaze	The same name in the KAUM List	Giuris tolsoni (Bleeker 1854)	-	1	Giuris tolsoni	Giuris	Eleotridae	✓	✓	✓	✓
269	タナゴモドキ	タナゴモドキ	Tanagomodoki	The same name in the KAUM List	Hypseleotris everetti (Boulenger 1895)	-	1	Hypseleotris everetti	Hypseleotris	Eleotridae	-	-	-	✓
272	ホシマダラハゼ	ホシマダラハゼ	Hoshimadarahaze	The same name in the KAUM List	Ophiocara ophicephalus (Valenciennes 1837)	-	1	Ophiocara ophicephalus	Ophiocara	Eleotridae	✓	✓	✓	✓
271	タメトモハゼ属近似種 (Giuris sp.)			Identified up to genus	Giuris sp.	-	2	Giuris sp.	Giuris	Eleotridae	-	-	✓	✓
5	カライワシ	カライワシ	Karaiwashi	The same name in the KAUM List	Elops hawaiensis Regan 1909	-	1	Elops hawaiensis	Elops	Elopidae	✓	✓	✓	✓
28	ヤエヤマアイノコイワシ	ヤエヤマアイノコイワシ	Yaeyamaainokoiwashi	The same name in the KAUM List	Stolephorus mercurius Hata, Lavoué & Motomura 2021	-	1	Stolephorus mercurius	Stolephorus	Engraulidae	✓	✓	✓	✓
171	ミカズキツバメウオ	ミカヅキツバメウオ	Mikazukitsubameuo	The same name in the KAUM List	Platax boersii Bleeker 1853	-	1	Platax boersii	Platax	Ephippidae	✓	-	-	-
172	ナンヨウツバメウオ	ナンヨウツバメウオ	Nan-yotsubameuo	The same name in the KAUM List	Platax orbicularis (Forsskål 1775)	-	1	Platax orbicularis	Platax	Ephippidae	✓	-	-	-
87	ハクテンハタ	ハクテンハタ	Hakutenhata	The same name in the KAUM List	Epinephelus coeruleopunctatus (Bloch 1790)	-	1	Epinephelus coeruleopunctatus	Epinephelus	Epinephelidae	✓	✓	✓	✓
88	チャイロマルハタ	チャイロマルハタ	Chairomaruhata	The same name in the KAUM List	Epinephelus coioides (Hamilton 1822)	-	1	Epinephelus coioides	Epinephelus	Epinephelidae	✓	-	✓	✓
89	アカハタ	アカハタ	Akahata	The same name in the KAUM List	Epinephelus fasciatus (Forsskål 1775)	-	1	Epinephelus fasciatus	Epinephelus	Epinephelidae	✓	-	✓	✓
90	アカマダラハタ	アカマダラハタ	Akamadarahata	The same name in the KAUM List	Epinephelus fuscoguttatus (Forsskål 1775)	-	1	Epinephelus fuscoguttatus	Epinephelus	Epinephelidae	✓	-	✓	✓
91	シロプチハタ	シロブチハタ	Shirobuchihata	The same name in the KAUM List	Epinephelus maculatus (Bloch 1790)	-	1	Epinephelus maculatus	Epinephelus	Epinephelidae	✓	-	✓	✓
93	ヌノサラシ	ヌノサラシ	Nunosarashi	The same name in the KAUM List	Grammistes sexlineatus (Thunberg 1792)	-	1	Grammistes sexlineatus	Grammistes	Epinephelidae	✓	-	-	✓
39	アオヤガラ	アオヤガラ	Aoyagara	The same name in the KAUM List	Fistularia commersonii Rüppell 1838	-	1	Fistularia commersonii	Fistularia	Fistulariidae	✓	✓	✓	✓
141	セッパリサギ	セダカクロサギ	Sedakakurosagi	Japanese name changed ://www.fish-isj.jp/iin/standname/opinion_collection/change_name.html	Gerres erythrourus (Bloch 1791)	-	1	Gerres erythrourus	Gerres	Gerreidae	✓	✓	✓	✓
142	イトヒキサギ	イトヒキサギ	Itohikisagi	The same name in the KAUM List	Gerres filamentosus Cuvier 1829	-	1	Gerres filamentosus	Gerres	Gerreidae	✓	✓	✓	✓
140	ツッパリサギ	ツッパリサギ	Tsupparisagi	The same name in the KAUM List	Gerres longirostris (Lacepède 1801)	-	1	Gerres longirostris	Gerres	Gerreidae	✓	✓	✓	✓
143	ミナミクロサギ	ミナミクロサギ	Minamikurosagi	The same name in the KAUM List	Gerres oyena (Forsskål 1775)	-	1	Gerres oyena	Gerres	Gerreidae	✓	-	✓	✓
213	オキナメジナ	オキナメジナ	Okinamejina	The same name in the KAUM List	Girella mezina Jordan & Starks 1907	-	1	Girella mezina	Girella	Girellidae	✓	-	-	-
273	ニセツムギハゼ	ニセツムギハゼ	Nisetsumugihaze	The same name in the KAUM List	Acentrogobius audax Smith 1959	-	1	Acentrogobius (Yongeichthys) audax	Acentrogobius	Gobiidae	✓	-	✓	✓
274	カスミハゼ	カスミハゼ	Kasumihaze	The same name in the KAUM List	Acentrogobius janthinopterus (Bleeker 1853)	-	1	Acentrogobius janthinopterus	Acentrogobius	Gobiidae	✓	✓	✓	✓
286	フタスジノボリハゼ	フタスジノボリハゼ	Futasujinoborihaze	The same name in the KAUM List	Acentrogobius moloanus (Herre 1927)	-	1	Acentrogobius moloanus	Acentrogobius	Gobiidae	✓	✓	✓	✓
275	セイタカスジハゼ	セイタカスジハゼ	Seitakasujihaze	The same name in the KAUM List	Acentrogobius multifasciatus (Herre 1927)	-	1	Acentrogobius multifasciatus	Acentrogobius	Gobiidae	✓	✓	✓	✓
279	スズメハゼ	スズメハゼ	Suzumehaze	The same name in the KAUM List	Acentrogobius sp.(SUZUME-HAZE)	-	1	Acentrogobius sp.SUZUME-HAZE	Acentrogobius	Gobiidae	✓	✓	✓	✓
278	ホホグロスジハゼ	ホホグロスジハゼ	Hohogurosujihaze	The same name in the KAUM List	Acentrogobius suluensis (Herre 1927)	-	1	Acentrogobius suluensis	Acentrogobius	Gobiidae	✓	-	✓	✓
276	スジハゼ A	スジハゼ	Sujihaze	Japanese name changed	Acentrogobius virgatulus (Jordan & Snyder 1901)	x	1	Acentrogobius virgatulus	Acentrogobius	Gobiidae	✓	-	✓	✓
277	スジハゼ B	スジハゼ	Sujihaze	Japanese name changed	Acentrogobius virgatulus (Jordan & Snyder 1901)	x	1	Acentrogobius virgatulus	Acentrogobius	Gobiidae	✓	-	✓	✓
281	ワカケサラサハゼ	ワカケサラサハゼ	Wakakesarasahaze	The same name in the KAUM List	Amblygobius linki Herre 1927	-	1	Amblygobius linki	Amblygobius	Gobiidae	✓	-	✓	✓
282	サラサハゼ	サラサハゼ	Sarasahaze	The same name in the KAUM List	Amblygobius phalaena (Valenciennes 1837)	-	1	Amblygobius phalaena	Amblygobius	Gobiidae	✓	-	✓	✓
287	ホシハゼ	ホシハゼ	Hoshihaze	The same name in the KAUM List	Asterropteryx semipunctata Rüppell 1830	-	1	Asterropteryx semipunctata	Asterropteryx	Gobiidae	✓	✓	✓	✓
289	クロミナミハゼ	クロミナミハゼ	Kurominamihaze	The same name in the KAUM List	Awaous melanocephalus (Bleeker 1849)	-	1	Awaous melanocephalus	Awaous	Gobiidae	✓	-	✓	✓
290	ミナミハゼ	ミナミハゼ	Minamihaze	The same name in the KAUM List	Awaous ocellaris (Broussonet 1782)	-	1	Awaous ocellaris	Awaous	Gobiidae	✓	✓	✓	✓
297	クロヤハズハゼ	クロヤハズハゼ	Kuroyahazuhaze	The same name in the KAUM List	Bathygobius coalitus (Bennett 1832)	-	1	Bathygobius coalitus	Bathygobius	Gobiidae	✓	-	✓	✓
291	スジクモハゼ	スジクモハゼ	Sujikumohaze	The same name in the KAUM List	Bathygobius cocosensis (Bleeker 1854)	-	1	Bathygobius cocosensis	Bathygobius	Gobiidae	✓	✓	✓	✓
293	ヤハズハゼ	ヤハズハゼ	Yahazuhaze	The same name in the KAUM List	Bathygobius cyclopterus (Valenciennes 1837)	-	1	Bathygobius cyclopterus	Bathygobius	Gobiidae	✓	-	✓	✓
294	クモハゼ	クモハゼ	Kumohaze	The same name in the KAUM List	Bathygobius fuscus (Rüppell 1830)	-	1	Bathygobius fuscus	Bathygobius	Gobiidae	✓	✓	✓	✓
295	クロホシヤハズハゼ	クロホシヤハズハゼ	Kurohoshiyahazuhaze	The same name in the KAUM List	Bathygobius hongkongensis Lam 1986	-	1	Bathygobius hongkongensis	Bathygobius	Gobiidae	✓	-	✓	✓
296	ヤミクモハゼ	ヤミクモハゼ	Yamikumohaze	The same name in the KAUM List	Bathygobius laddi (Fowler 1931)	-	1	Bathygobius laddi	Bathygobius	Gobiidae	✓	-	✓	✓
300	ナメラハゼ	ナメラハゼ	Namerahaze	The same name in the KAUM List	Callogobius okinawae (Snyder 1908)	-	1	Callogobius okinawae	Callogobius	Gobiidae	✓	-	✓	✓
302	タネハゼ	タネハゼ	Tanehaze	The same name in the KAUM List	Callogobius tanegasimae (Snyder 1908)	-	1	Callogobius tanegasimae	Callogobius	Gobiidae	✓	✓	✓	✓
304	トサカハゼ	トサカハゼ	Tosakahaze	The same name in the KAUM List	Cristatogobius lophius Herre 1927	-	1	Cristatogobius lophius	Cristatogobius	Gobiidae	✓	-	-	✓
305	クロトサカハゼ	クロトサカハゼ	Kurotosakahaze	The same name in the KAUM List	Cristatogobius nonatoae (Ablan 1940)	-	1	Cristatogobius nonatoae	Cristatogobius	Gobiidae	✓	-	-	✓
303	ハスジマハゼ	ハスジマハゼ	Hasujimahaze	The same name in the KAUM List	Cryptocentroides insignis (Seale 1910)	-	1	Cryptocentroides insignis	Cryptocentroides	Gobiidae	✓	✓	✓	✓
307	シロオビハゼ	シロオビハゼ	Shiroobihaze	The same name in the KAUM List	Cryptocentrus albidorsus (Yanagisawa 1978)	-	1	Cryptocentrus albidorsus	Cryptocentrus	Gobiidae	✓	-	✓	✓
306	タカノハハゼ	タカノハハゼ	Takanohahaze	The same name in the KAUM List	Cryptocentrus caeruleomaculatus (Herre 1933)	-	1	Cryptocentrus caeruleomaculatus	Cryptocentrus	Gobiidae	✓	✓	✓	✓
309	オイランハゼ	オイランハゼ	Oiranhaze	The same name in the KAUM List	Cryptocentrus melanopus (Bleeker 1860).	-	1	Cryptocentrus melanopus	Cryptocentrus	Gobiidae	✓	-	✓	✓
308	クロホシハゼ	クロホシハゼ	Kurohoshihaze	The same name in the KAUM List	Cryptocentrus nigrocellatus (Yanagisawa 1978)	-	1	Cryptocentrus nigrocellatus	Cryptocentrus	Gobiidae	✓	-	✓	✓
310	シノビハゼ	シノビハゼ	Shinobihaze	The same name in the KAUM List	Ctenogobiops pomastictus Lubbock & Polunin 1977	-	1	Ctenogobiops pomastictus	Ctenogobiops	Gobiidae	✓	-	-	✓
311	クロコハゼ	クロコハゼ	Kurokohaze	The same name in the KAUM List	Drombus_sp.(KUROKO-HAZE)	-	1	Drombus sp.KUROKO-HAZE	Drombus	Gobiidae	✓	✓	✓	✓
314	ミナミイソハゼ	ミナミイソハゼ	Minamiisohaze	The same name in the KAUM List	Eviota japonica Jewett & Lachner 1983	-	1	Eviota japonica	Eviota	Gobiidae	✓	✓	✓	✓
315	ウラウチイソハゼ	ウラウチイソハゼ	Urauchiisohaze	The same name in the KAUM List	Eviota ocellifer Shibukawa & Suzuki 2005	-	1	Eviota ocellifer	Eviota	Gobiidae	✓	-	✓	✓
317	インコハゼ	インコハゼ	Inkohaze	The same name in the KAUM List	Exyrias puntang (Bleeker 1851)	-	1	Exyrias puntang	Exyrias	Gobiidae	✓	✓	✓	✓
318	ヒメハゼ	ヒメハゼ	Himehaze	The same name in the KAUM List	Favonigobius gymnauchen (Bleeker 1860)	-	1	Favonigobius gymnauchen	Favonigobius	Gobiidae	✓	-	✓	✓
319	ミナミヒメハゼ	ミナミヒメハゼ	Minamihimehaze	The same name in the KAUM List	Favonigobius reichei (Bleeker 1854)	-	1	Favonigobius reichei	Favonigobius	Gobiidae	✓	✓	✓	✓
324	サンカクハゼ	サンカクハゼ	Sankakuhaze	The same name in the KAUM List	Fusigobius neophytus (Günther 1877)	-	1	Fusigobius neophytus	Fusigobius	Gobiidae	✓	-	-	✓
325	ヒレフリサンカクハゼ	ヒレフリサンカクハゼ	Hirefurisankakuhaze	The same name in the KAUM List	Fusigobius signipinnis Hoese & Obika 1988	-	1	Fusigobius signipinnis	Fusigobius	Gobiidae	✓	-	-	✓
328	コンジキハゼ	コンジキハゼ	Konjikihaze	The same name in the KAUM List	Glossogobius aureus Akihito & Meguro 1975	-	1	Glossogobius aureus	Glossogobius	Gobiidae	✓	-	✓	✓
329	アゴヒゲハゼ	アゴヒゲハゼ	Agohigehaze	The same name in the KAUM List	Glossogobius bicirrhosus (Weber 1894)	-	1	Glossogobius bicirrhosus	Glossogobius	Gobiidae	-	-	✓	✓
331	スダレウロハゼ	スダレウロハゼ	Sudareurohaze	The same name in the KAUM List	Glossogobius circumspectus (Macleay 1883)	-	1	Glossogobius circumspectus	Glossogobius	Gobiidae	✓	✓	✓	✓
330	イワハゼ	イワハゼ	Iwahaze	The same name in the KAUM List	Glossogobius illimis Hoese & Allen 2012	-	1	Glossogobius illimis	Glossogobius	Gobiidae	✓	✓	✓	✓
332	オオモンハゼ	オオモンハゼ	Omonhaze	The same name in the KAUM List	Gnatholepis anjerensis (Bleeker 1851)	-	1	Gnatholepis anjerensis	Gnatholepis	Gobiidae	✓	-	✓	✓
333	カタボシオオモンハゼ	カタボシオオモンハゼ	Kataboshiomonhaze	The same name in the KAUM List	Gnatholepis cauerensis (Bleeker 1853)	-	1	Gnatholepis cauerensis	Gnatholepis	Gobiidae	✓	✓	✓	✓
337	クツワハゼ	クツワハゼ	Kutsuwahaze	The same name in the KAUM List	Istigobius campbelli (Jordan & Snyder 1901)	-	1	Istigobius campbelli	Istigobius	Gobiidae	✓	-	✓	✓
338	ホシカザリハゼ	ホシカザリハゼ	Hoshikazarihaze	The same name in the KAUM List	Istigobius decoratus (Herre 1927)	-	1	Istigobius decoratus	Istigobius	Gobiidae	✓	-	✓	✓
339	ヒメカサリハゼ	ヒメカザリハゼ	Himekazarihaze	The same name in the KAUM List	Istigobius goldmanni (Bleeker 1852)	-	1	Istigobius goldmanni	Istigobius	Gobiidae	✓	-	✓	✓
340	カザリハゼ	カザリハゼ	Kazarihaze	The same name in the KAUM List	Istigobius ornatus (Rüppell 1830)	-	1	Istigobius ornatus	Istigobius	Gobiidae	✓	✓	✓	✓
280	キンセンハゼ	キンセンハゼ	Kinsenhaze	The same name in the KAUM List	Koumansetta hectori (Smith 1957)	-	1	Koumansetta hectori	Koumansetta	Gobiidae	✓	-	-	✓
343	ウチワハゼ	ウチワハゼ	Uchiwahaze	The same name in the KAUM List	Mangarinus waterousi Herre 1943	-	1	Mangarinus waterousi	Mangarinus	Gobiidae	✓	✓	✓	✓
344	ナミハゼ	ナミハゼ	Namihaze	The same name in the KAUM List	Mugilogobius chulae (Smith 1932)	-	1	Mugilogobius chulae	Mugilogobius	Gobiidae	✓	✓	✓	✓
345	フタホシハゼ	フタホシハゼ	Futahoshihaze	The same name in the KAUM List	Mugilogobius fuscus (Herre 1940)	-	1	Mugilogobius fuscus	Mugilogobius	Gobiidae	-	-	✓	✓
347	タヌキハゼ	タヌキハゼ	Tanukihaze	The same name in the KAUM List	Mugilogobius sp. (TANUKI-HAZE)	-	1	Mugilogobius sp.TANUKI-HAZE	Mugilogobius	Gobiidae	✓	-	✓	✓
348	ハゴロモハゼ	ハゴロモハゼ	Hagoromohaze	The same name in the KAUM List	Myersina macrostoma Herre 1934	-	1	Myersina macrostoma	Myersina	Gobiidae	✓	-	-	✓
349	ノボリハゼ	ノボリハゼ	Noborihaze	The same name in the KAUM List	Oligolepis acutipennis (Valenciennes 1837)	-	1	Oligolepis acutipennis	Oligolepis	Gobiidae	✓	✓	✓	✓
350	クチサケハゼ	クチサケハゼ	Kuchisakehaze	The same name in the KAUM List	Oligolepis stomias (Smith 1941)	-	1	Oligolepis stomias	Oligolepis	Gobiidae	✓	✓	✓	✓
351	ケショウハゼ	ケショウハゼ	Keshohaze	The same name in the KAUM List	Oplopomus oplopomus (Valenciennes 1837)	-	1	Oplopomus oplopomus	Oplopomus	Gobiidae	✓	✓	✓	✓
352	カマヒレマツゲハゼ	カマヒレマツゲハゼ	Kamahirematsugehaze	The same name in the KAUM List	Oxyurichthys cornutus McCulloch & Waite 1918	-	1	Oxyurichthys cornutus	Oxyurichthys	Gobiidae	✓	✓	✓	✓
357	ミナミサルハゼ	ミナミサルハゼ	Minamisaruhaze	The same name in the KAUM List	Oxyurichthys lonchotus (Jenkins 1903)	-	1	Oxyurichthys lonchotus	Oxyurichthys	Gobiidae	✓	✓	✓	✓
353	マツゲハゼ	マツゲハゼ	Matsugehaze	The same name in the KAUM List	Oxyurichthys ophthalmonema (Bleeker 1856)	-	1	Oxyurichthys ophthalmonema	Oxyurichthys	Gobiidae	✓	-	✓	✓
354	オニサルハゼ	オニサルハゼ	Onisaruhaze	The same name in the KAUM List	Oxyurichthys papuensis (Valenciennes 1837)	-	1	Oxyurichthys papuensis	Oxyurichthys	Gobiidae	✓	-	✓	✓
355	シマサルハゼ	シマサルハゼ	Shimasaruhaze	The same name in the KAUM List	Oxyurichthys takagi Pezold 1998	-	1	Oxyurichthys takagi	Oxyurichthys	Gobiidae	✓	-	✓	✓
358	ヒメクモハゼ	ヒメクモハゼ	Himekumohaze	The same name in the KAUM List	Palutrus meteori (Klausewitz & Zander 1967)	-	1	Palutrus meteori	Palutrus	Gobiidae	✓	✓	✓	✓
360	ミツボシゴマハゼ	ミツボシゴマハゼ	Mitsuboshigomahaze	The same name in the KAUM List	Pandaka trimaculata Akihito & Meguro 1975	-	1	Pandaka trimaculata	Pandaka	Gobiidae	✓	✓	✓	✓
361	ギンポハゼ	ギンポハゼ	Gimpohaze	The same name in the KAUM List	Parkraemeria saltator Suzuki & Senou 2013	-	1	Parkraemeria saltator	Parkraemeria	Gobiidae	✓	✓	✓	✓
362	ミナミトビハゼ	ミナミトビハゼ	Minamitobihaze	The same name in the KAUM List	Periophthalmus argentilineatus Valenciennes 1837	-	1	Periophthalmus argentilineatus	Periophthalmus	Gobiidae	✓	✓	✓	✓
363	イレズミハゼ	イレズミハゼ	Irezumihaze	The same name in the KAUM List	Priolepis semidoliata (Valenciennes 1837)	-	1	Priolepis semidoliata	Priolepis	Gobiidae	✓	-	-	✓
365	ヒトミハゼ	ヒトミハゼ	Hitomihaze	The same name in the KAUM List	Psammogobius biocellatus (Valenciennes 1837)	-	1	Psammogobius biocellatus	Psammogobius	Gobiidae	✓	✓	✓	✓
367	コクチスナゴハゼ	コクチスナゴハゼ	Kokuchisunagohaze	The same name in the KAUM List	Pseudogobius melanosticta (Day 1876)	-	1	Pseudogobius melanosticta	Pseudogobius	Gobiidae	✓	-	✓	✓
366	スナゴハゼ	スナゴハゼ	Sunagohaze	The same name in the KAUM List	Pseudogobius poicilosoma (Bleeker 1849)	-	1	Pseudogobius poicilosoma	Pseudogobius	Gobiidae	✓	✓	✓	✓
368	ハラマキハゼ	ハラマキハゼ	Haramakihaze	The same name in the KAUM List	Psilogobius prolatus Watson & Lachner 1985	-	1	Psilogobius prolatus	Psilogobius	Gobiidae	-	-	-	✓
369	ヒナハゼ	ヒナハゼ	Hinahaze	The same name in the KAUM List	Redigobius bikolanus (Herre 1927)	-	1	Redigobius bikolanus	Redigobius	Gobiidae	✓	✓	✓	✓
372	クロヨシノボリ	クロヨシノボリ	Kuroyoshinobori	The same name in the KAUM List	Rhinogobius brunneus (Temminck & Schlegel 1845)	-	1	Rhinogobius brunneus	Rhinogobius	Gobiidae	✓	-	✓	✓
371	シマヨシノボリ	シマヨシノボリ	Shimayoshinobori	The same name in the KAUM List	Rhinogobius nagoyae Jordan & Seale 1906	-	1	Rhinogobius nagoyae	Rhinogobius	Gobiidae	✓	-	✓	✓
370	ゴクラクハゼ	ゴクラクハゼ	Gokurakuhaze	The same name in the KAUM List	Rhinogobius similis Gill 1859	-	1	Rhinogobius similis	Rhinogobius	Gobiidae	✓	✓	✓	✓
375	ボウズハゼ	ボウズハゼ	Bozuhaze	The same name in the KAUM List	Sicyopterus japonicus (Tanaka 1909)	-	1	Sicyopterus japonicus	Sicyopterus	Gobiidae	✓	✓	✓	✓
376	ルリボウズハゼ	ルリボウズハゼ	Ruribozuhaze	The same name in the KAUM List	Sicyopterus lagocephalus (Pallas 1770)	-	1	Sicyopterus lagocephalus	Sicyopterus	Gobiidae	✓	✓	✓	✓
377	ミナミシラヌイハゼ	ミナミシラヌイハゼ	Minamishiranuihaze	The same name in the KAUM List	Silhouettea capitlineata Randall 2008	-	1	Silhouettea capitlineata	Silhouettea	Gobiidae	✓	-	✓	✓
380	タネカワハゼ	タネカワハゼ	Tanekawahaze	The same name in the KAUM List	Stenogobius_sp.(TANEKAWA-HAZE)	-	1	Stenogobius sp.TANEKAWA-HAZE	Stenogobius	Gobiidae	✓	✓	✓	✓
381	ナンヨウボウズハゼ	ナンヨウボウズハゼ	Nan-yobozuhaze	The same name in the KAUM List	Stiphodon percnopterygionus Watson & Chen 1998	-	1	Stiphodon percnopterygionus	Stiphodon	Gobiidae	✓	✓	✓	✓
388	ヤジリハゼ	ヤジリハゼ	Yajirihaze	The same name in the KAUM List	Tomiyamichthys lanceolatus (Yanagisawa 1978)	-	1	Tomiyamichthys lanceolatus	Tomiyamichthys	Gobiidae	-	-	-	✓
383	ナガノゴリ	ナガノゴリ	Naganogori	The same name in the KAUM List	Tridentiger kuroiwae Jordan & Tanaka 1927	-	1	Tridentiger kuroiwae	Tridentiger	Gobiidae	✓	✓	✓	✓
385	オキナワベニハゼ	オキナワベニハゼ	Okinawabenihaze	The same name in the KAUM List	Trimma okinawae (Aoyagi 1949)	-	1	Trimma okinawae	Trimma	Gobiidae	✓	-	-	✓
382	ヒゲワラスボ	マバラヒゲワラスボ	Mabarahigewarasubo	Japanese name changed	Trypauchenopsis intermedia Volz 1903	-	1	Trypauchenopsis intermedia	Trypauchenopsis	Gobiidae	✓	✓	✓	✓
386	サザナミハゼ	サザナミハゼ	Sazanamihaze	The same name in the KAUM List	Valenciennea longipinnis (Lay & Bennett 1839)	-	1	Valenciennea longipinnis	Valenciennea	Gobiidae	✓	-	-	✓
387	ミズタマハゼ	ミズタマハゼ	Mizutamahaze	The same name in the KAUM List	Valenciennea sexguttata (Valenciennes 1837)	-	1	Valenciennea sexguttata	Valenciennea	Gobiidae	✓	-	-	✓
391	ヤツシハゼ	ヤツシハゼ	Yatsushihaze	The same name in the KAUM List	Vanderhorstia phaeosticta (Randall, Shao & Chen 2007)	-	1	Vanderhorstia phaeosticta	Vanderhorstia	Gobiidae	✓	-	-	✓
392	ツムギハゼ	ツムギハゼ	Tsumugihaze	The same name in the KAUM List	Yongeichthys nebulosus (Forsskål 1775)	-	1	Yongeichthys nebulosus	Yongeichthys	Gobiidae	✓	✓	✓	✓
283	ホホベニサラサハゼ	ホホベニサラサハゼ	Hohobenisarasahaze	The same name in the KAUM List	Amblygobius sp.	-	1*	Amblygobius sp.	Amblygobius	Gobiidae	-	-	✓	✓
298	カワクモハゼ	カワクモハゼ	Kawakumohaze	The same name in the KAUM List	Bathygobius sp.	-	1*	Bathygobius sp.	Bathygobius	Gobiidae	-	-	✓	✓
301	ミスジハゼ	ミスジハゼ	Misujihaze	The same name in the KAUM List	Callogobius sp. 1	-	1*	Callogobius sp.	Callogobius	Gobiidae	-	-	✓	✓
356	ヒメサルハゼ	ヒメサルハゼ	Himesaruhaze	The same name in the KAUM List	Oxyurichthys sp. 3	-	1*	Oxyurichthys sp. 3	Oxyurichthys	Gobiidae	-	-	✓	✓
373	ヒラヨシノボリ	ヒラヨシノボリ	Hirayoshinobori	The same name in the KAUM List	Rhinogobius sp. DL	-	1*	Rhinogobius sp. DL	Rhinogobius	Gobiidae	-	-	✓	✓
374	キバラヨシノボリ	キバラヨシノボリ	Kibarayoshinobori	The same name in the KAUM List	Rhinogobius sp. YB	-	1*	Rhinogobius sp. YB	Rhinogobius	Gobiidae	-	-	✓	✓
379	ニセシラヌイハゼ	ニセシラヌイハゼ	Niseshiranuihaze	The same name in the KAUM List	Silhouettea sp.	-	1*	Silhouettea sp.	Silhouettea	Gobiidae	-	-	✓	✓
284	サラサハゼ属の1種1 (Amblygobius sp.)			Identified up to genus	Amblygobius sp.	-	2	Amblygobius sp.	Amblygobius	Gobiidae	-	-	✓	✓
285	サラサハゼ属の1種2 (Amblygobius sp.)			Identified up to genus	Amblygobius sp.	-	2	Amblygobius sp.	Amblygobius	Gobiidae	-	-	✓	✓
288	ホシハゼ属の1種 (Asterropteryx sp.)			Identified up to genus	Asterropteryx sp.	-	2	Asterropteryx sp.	Asterropteryx	Gobiidae	-	-	✓	✓
312	クロコハゼ属の数種 (Drombus sp.)			meaning some species of Drombus	Drombus sp.	-	2	Drombus sp.	Drombus	Gobiidae	-	-	✓	✓
313	ヒモハゼ属の1種 (Eutaeniichthys sp.)			Identified up to genus	Eutaeniichthys sp.	-	2	Eutaeniichthys sp.	Eutaeniichthys	Gobiidae	-	-	✓	✓
320	ヒメハゼ属の1種2 (Favonigobius sp.)			Identified up to genus	Favonigobius sp.	-	2	Favonigobius sp.	Favonigobius	Gobiidae	-	-	✓	✓
321	ヒメハゼ属の1種3 (Favonigobius sp.)			Identified up to genus	Favonigobius sp.	-	2	Favonigobius sp.	Favonigobius	Gobiidae	-	-	✓	✓
322	ヒメハゼ属の1種 4 (Favonigobius sp.)			Identified up to genus	Favonigobius sp.	-	2	Favonigobius sp.	Favonigobius	Gobiidae	-	-	✓	✓
326	サンカクハゼ属の1種 (Fusigobius sp.)			Identified up to genus	Fusigobius sp.	-	2	Fusigobius sp.	Fusigobius	Gobiidae	-	-	-	✓
327	トゲナガハゼ属の1種 (Gladiogobius sp.)			Identified up to genus	Gladiogobius sp.	-	2	Gladiogobius sp.	Gladiogobius	Gobiidae	-	-	-	✓
299	Calamiana sp. (Calamiana, Gobiidae sp.)			Identified up to genus	Gobiidae sp.	-	2	Gobiidae sp.	Gobiidae	Gobiidae	-	-	-	✓
336	ニラミハゼ属の1種 (Heteroplopomus sp.)			Identified up to genus	Heteroplopomus sp.	-	2	Heteroplopomus sp.	Heteroplopomus	Gobiidae	-	-	-	✓
342	カスリハゼ属の1種 (Mahidolia sp.)			Identified up to genus	Mahidolia sp.	-	2	Mahidolia sp.	Mahidolia	Gobiidae	-	-	-	✓
359	ゴマハゼ属の1種 (Pandaka sp.)			Identified up to genus	Pandaka sp.	-	2	Pandaka sp.	Pandaka	Gobiidae	-	-	✓	✓
378	シラヌイハゼ属の1種 (Silhouettea sp.)			Identified up to genus	Silhouettea sp.	-	2	Silhouettea sp.	Silhouettea	Gobiidae	-	-	✓	✓
323	ホタテツノハゼ属の1種2 (Tomiyamichthys sp.)			Identified up to genus	Tomiyamichthys sp.	-	2	Tomiyamichthys sp.	Tomiyamichthys	Gobiidae	-	-	-	✓
389	ヤツシハゼ属の1種2 (Vanderhorstia sp.)			Identified up to genus	Vanderhorstia sp.	-	2	Vanderhorstia sp.	Vanderhorstia	Gobiidae	-	-	-	✓
390	ヤツシハゼ属の1種4 (Vanderhorstia sp.)			Identified up to genus	Vanderhorstia sp.	-	2	Vanderhorstia sp.	Vanderhorstia	Gobiidae	-	-	-	✓
334	ハゼ科の1種10 (Gobiidae gen.et.sp. indet.)			Identified up to family	Gobiidae _gen.et.sp. indet.	-	3	Gobiidae gen. and sp.	Gobiidae	Gobiidae	-	-	-	✓
144	ダイダイコショウダイ	ダイダイコショウダイ	Daidaikoshodai	The same name in the KAUM List	Plectorhinchus albovittatus (Rüppell 1838)	-	1	Plectorhinchus albovittatus	Plectorhinchus	Haemulidae	✓	-	✓	✓
145	クロコショウダイ	クロコショウダイ	Kurokoshodai	The same name in the KAUM List	Plectorhinchus gibbosus (Lacepède 1802)	-	1	Plectorhinchus gibbosus	Plectorhinchus	Haemulidae	✓	✓	✓	✓
146	ヒレグロコショウダイ	ヒレグロコショウダイ	Hiregurokoshodai	The same name in the KAUM List	Plectorhinchus lessonii (Cuvier 1830)	-	1	Plectorhinchus lessonii	Plectorhinchus	Haemulidae	✓	-	✓	✓
147	ホシミゾイサキ	ホシミゾイサキ	Hoshimizoisaki	The same name in the KAUM List	Pomadasys argenteus (Forsskål 1775)	-	1	Pomadasys argenteus	Pomadasys	Haemulidae	✓	-	✓	✓
65	マルサヨリ	マルサヨリ	Marusayori	The same name in the KAUM List	Hyporhamphus dussumieri (Valenciennes 1847)	-	1	Hyporhamphus dussumieri	Hyporhamphus	Hemiramphidae	✓	✓	✓	✓
66	センニンサヨリ	センニンサヨリ	Senninsayori	The same name in the KAUM List	Hyporhamphus quoyi (Valenciennes 1847)	-	1	Hyporhamphus quoyi	Hyporhamphus	Hemiramphidae	✓	✓	✓	✓
37	テリエビス	テリエビス	Teriebisu	The same name in the KAUM List	Sargocentron ittodai (Jordan & Fowler 1902)	-	1	Sargocentron ittodai	Sargocentron	Holocentridae	✓	✓	✓	✓
38	クロオビエビス	クロオビエビス	Kuroobiebisu	The same name in the KAUM List	Sargocentron praslin (Lacepède 1802)	-	1	Sargocentron praslin	Sargocentron	Holocentridae	✓	-	✓	✓
394	スナハゼ	スナハゼ	Sunahaze	The same name in the KAUM List	Kraemeria sexradiata Matsubara & Iwai 1959	-	1	Kraemeria sexradiata	Kraemeria	Kraemeriidae	-	-	-	-
209	ユゴイ	ユゴイ	Yugoi	The same name in the KAUM List	Kuhlia marginata (Cuvier 1829)	-	1	Kuhlia marginata	Kuhlia	Kuhliidae	✓	✓	✓	✓
208	トゲナガユゴイ	トゲナガユゴイ	Togenagayugoi	The same name in the KAUM List	Kuhlia munda (De Vis 1884)	-	1	Kuhlia munda	Kuhlia	Kuhliidae	-	-	✓	✓
210	オオクチユゴイ	オオクチユゴイ	Okuchiyugoi	The same name in the KAUM List	Kuhlia rupestris (Lacepède 1802)	-	1	Kuhlia rupestris	Kuhlia	Kuhliidae	✓	✓	✓	✓
211	ミナミイスズミ	ミナミイスズミ	Minamiisuzumi	The same name in the KAUM List	Kyphosus pacificus Sakai & Nakabo 2004	-	1	Kyphosus pacificus	Kyphosus	Kyphosidae	✓	-	✓	✓
215	アカテンモチノウオ	アカテンモチノウオ	Akatemmochinouo	The same name in the KAUM List	Cheilinus chlorourus (Bloch 1791)	-	1	Cheilinus chlorourus	Cheilinus	Labridae	✓	-	✓	✓
216	メガネモチノウオ	メガネモチノウオ	Meganemochinouo	The same name in the KAUM List	Cheilinus undulatus Rüppell 1835	-	1	Cheilinus undulatus	Cheilinus	Labridae	✓	✓	✓	✓
231	ハゲブダイ	ハゲブダイ	Hagebudai	The same name in the KAUM List	Chlorurus spilurus (Valenciennes 1840)	-	1	Chlorurus spilurus	Chlorurus	Labridae	✓	✓	✓	✓
229	ホシテンス	ホシテンス	Hoshitensu	The same name in the KAUM List	Iniistius pavo (Valenciennes 1840)	-	1	Iniistius pavo	Iniistius	Labridae	✓	-	✓	✓
230	ヒラベラ	ヒラベラ	Hirabera	The same name in the KAUM List	Iniistius pentadactylus (Linnaeus 1758)	-	1	Iniistius pentadactylus	Iniistius	Labridae	✓	✓	✓	✓
232	ヒブダイ	ヒブダイ	Hibudai	The same name in the KAUM List	Scarus ghobban Fabricius 1775	-	1	Scarus ghobban	Scarus	Labridae	✓	✓	✓	✓
233	アオブダイ	アオブダイ	Aobudai	The same name in the KAUM List	Scarus ovifrons Temminck & Schlegel 1846	-	1	Scarus ovifrons	Scarus	Labridae	✓	-	✓	✓
234	スジブダイ	スジブダイ	Sujibudai	The same name in the KAUM List	Scarus rivulatus Valenciennes 1840	-	1	Scarus rivulatus	Scarus	Labridae	✓	✓	✓	✓
227	ハラスジベラ	ハラスジベラ	Harasujibera	The same name in the KAUM List	Stethojulis strigiventer (Bennett 1833)	-	1	Stethojulis strigiventer	Stethojulis	Labridae	✓	-	✓	✓
228	コガシラベラ	コガシラベラ	Kogashirabera	The same name in the KAUM List	Thalassoma amblycephalum (Bleeker 1856)	-	1	Thalassoma amblycephalum	Thalassoma	Labridae	✓	-	✓	✓
220	カノコベラ	カノコベラ	Kanokobera	The same name in the KAUM List	Halichoeres annularis (Valenciennes 1839)	-	1	Halichoeres annularis	Halichoeres	Labridae	-	-	✓	-
219	クマドリキュウセン	クマドリキュウセン	Kumadorikyusen	The same name in the KAUM List	Halichoeres argus (Bloch & Schneider 1801)	-	1	Halichoeres argus	Halichoeres	Labridae	✓	✓	✓	-
221	カザリキュウセン	カザリキュウセン	Kazarikyusen	The same name in the KAUM List	Halichoeres melanurus (Bleeker 1851)	-	1	Halichoeres melanurus	Halichoeres	Labridae	✓	-	✓	-
222	ホホワキュウセン	ホホワキュウセン	Hohowakyusen	The same name in the KAUM List	Halichoeres miniatus (Valenciennes 1839)	-	1	Halichoeres miniatus	Halichoeres	Labridae	✓	✓	✓	-
223	イナズマベラ	イナズマベラ	Inazumabera	The same name in the KAUM List	Halichoeres nebulosus (Valenciennes 1839)	-	1	Halichoeres nebulosus	Halichoeres	Labridae	✓	✓	✓	-
224	セイテンペラ	セイテンベラ	Seitembera	The same name in the KAUM List	Halichoeres scapularis (Bennett 1832)	-	1	Halichoeres scapularis	Halichoeres	Labridae	✓	-	✓	-
225	ミツボシキュウセン	ミツボシキュウセン	Mitsuboshikyusen	The same name in the KAUM List	Halichoeres trimaculatus (Quoy & Gaimard 1834)	-	1	Halichoeres trimaculatus	Halichoeres	Labridae	✓	✓	✓	-
226	ホンソメワケベラ	ホンソメワケベラ	Honsomewakebera	The same name in the KAUM List	Labroides dimidiatus (Valenciennes 1839)	-	1	Labroides dimidiatus	Labroides	Labridae	✓	-	-	-
82	アカメ属の1種 (Lates sp.)			Identified up to genus	Lates sp.	-	2	Lates sp.	Lates	Latidae	-	-	-	-
122	シマヒイラギ	シマヒイラギ	Shimahiiragi	The same name in the KAUM List	Aurigequula fasciata (Lacepède 1803)	-	1	Aurigequula fasciata	Aurigequula	Leiognathidae	✓	✓	✓	✓
123	タイワンヒイラギ	タイワンヒイラギ	Taiwanhiiragi	The same name in the KAUM List	Eubleekeria splendens (Cuvier 1829)	-	1	Eubleekeria splendens	Eubleekeria	Leiognathidae	✓	✓	✓	✓
121	セイタカヒイラギ	セイタカヒイラギ	Seitakahiiragi	The same name in the KAUM List	Leiognathus equula (Forsskål 1775)	-	1	Leiognathus equula	Leiognathus	Leiognathidae	✓	✓	✓	✓
153	ノコギリダイ	ノコギリダイ	Nokogiridai	The same name in the KAUM List	Gnathodentex aureolineatus (Lacepède 1802)	-	1	Gnathodentex aureolineatus	Gnathodentex	Lethrinidae	✓	-	-	✓
154	イソフエフキ	イソフエフキ	Isofuefuki	The same name in the KAUM List	Lethrinus atkinsoni Seale 1910	-	1	Lethrinus atkinsoni	Lethrinus	Lethrinidae	✓	-	✓	✓
155	イトフエフキ	イトフエフキ	Itofuefuki	The same name in the KAUM List	Lethrinus genivittatus Valenciennes 1830	-	1	Lethrinus genivittatus	Lethrinus	Lethrinidae	✓	-	✓	✓
156	マトフエフキ	マトフエフキ	Matofuefuki	The same name in the KAUM List	Lethrinus harak (Fabricius 1775)	-	1	Lethrinus harak	Lethrinus	Lethrinidae	✓	✓	✓	✓
139	マツダイ	マツダイ	Matsudai	The same name in the KAUM List	Lobotes surinamensis (Bloch 1790)	-	1	Lobotes surinamensis	Lobotes	Lobotidae	✓	-	-	-
126	ゴマフエダイ	ゴマフエダイ	Gomafuedai	The same name in the KAUM List	Lutjanus argentimaculatus (Forsskål 1775)	-	1	Lutjanus argentimaculatus	Lutjanus	Lutjanidae	✓	✓	✓	✓
127	バラフエダイ	バラフエダイ	Barafuedai	The same name in the KAUM List	Lutjanus bohar (Fabricius 1775)	-	1	Lutjanus bohar	Lutjanus	Lutjanidae	✓	✓	✓	✓
128	アミメフエダイ	アミメフエダイ	Amimefuedai	The same name in the KAUM List	Lutjanus decussatus (Cuvier 1828)	-	1	Lutjanus decussatus	Lutjanus	Lutjanidae	✓	✓	✓	✓
129	ミナミフエダイ	ミナミフエダイ	Minamifuedai	The same name in the KAUM List	Lutjanus ehrenbergii (Peters 1869)	-	1	Lutjanus ehrenbergii	Lutjanus	Lutjanidae	✓	✓	✓	✓
130	ニセクロホシフエダイ	ニセクロホシフエダイ	Nisekurohoshifuedai	The same name in the KAUM List	Lutjanus fulviflamma (Forsskål 1775)	-	1	Lutjanus fulviflamma	Lutjanus	Lutjanidae	✓	✓	✓	✓
124	オキフエダイ	オキフエダイ	Okifuedai	The same name in the KAUM List	Lutjanus fulvus (Forster 1801)	-	1	Lutjanus fulvus	Lutjanus	Lutjanidae	✓	✓	✓	✓
125	ヒメフエダイ	ヒメフエダイ	Himefuedai	The same name in the KAUM List	Lutjanus gibbus (Forsskål 1775)	-	1	Lutjanus gibbus	Lutjanus	Lutjanidae	✓	-	✓	✓
131	ウラウチフエダイ	ウラウチフエダイ	Urauchifuedai	The same name in the KAUM List	Lutjanus goldiei (Macleay 1882)	-	1	Lutjanus goldiei	Lutjanus	Lutjanidae	✓	-	✓	✓
132	ヨスジフエダイ	ヨスジフエダイ	Yosujifuedai	The same name in the KAUM List	Lutjanus kasmira (Fabricius 1775)	-	1	Lutjanus kasmira	Lutjanus	Lutjanidae	✓	-	✓	✓
133	イッテンフエダイ	イッテンフエダイ	Ittenfuedai	The same name in the KAUM List	Lutjanus monostigma (Cuvier 1828)	-	1	Lutjanus monostigma	Lutjanus	Lutjanidae	✓	✓	✓	✓
134	ロクセンフエダイ	ロクセンフエダイ	Rokusenfuedai	The same name in the KAUM List	Lutjanus quinquelineatus (Bloch 1790)	-	1	Lutjanus quinquelineatus	Lutjanus	Lutjanidae	✓	-	✓	✓
135	ナミフエダイ	ナミフエダイ	Namifuedai	The same name in the KAUM List	Lutjanus rivulatus (Cuvier 1828)	-	1	Lutjanus rivulatus	Lutjanus	Lutjanidae	✓	-	✓	✓
136	クロホシフエダイ	クロホシフエダイ	Kurohoshifuedai	The same name in the KAUM List	Lutjanus russellii (Bleeker 1849)	-	1	Lutjanus russellii	Lutjanus	Lutjanidae	✓	-	✓	✓
137	ウメイロ	ウメイロ	Umeiro	The same name in the KAUM List	Paracaesio xanthura (Bleeker 1869)	-	1	Paracaesio xanthura	Paracaesio	Lutjanidae	✓	-	-	✓
6	イセゴイ	イセゴイ	Isegoi	The same name in the KAUM List	Megalops cyprinoides (Broussonet 1782)	-	1	Megalops cyprinoides	Megalops	Megalopidae	✓	✓	✓	✓
212	カゴカキダイ	カゴカキダイ	Kagokakidai	The same name in the KAUM List	Microcanthus strigatus (Cuvier 1831)	-	1	Microcanthus strigatus	Microcanthus	Microcanthidae	✓	-	-	-
395	ニシキオオメワラスボ	ニシキオオメワラスボ	Nishikiomewarasubo	The same name in the KAUM List	Gunnellichthys curiosus Dawson 1968	-	1	Gunnellichthys curiosus	Gunnellichthys	Microdesmidae	✓	-	-	-
396	Paragunnelicthys sp. (Paragunnelicthys sp.)			Identified up to genus	Paragunnelicthys sp.	-	2	Paragunnelicthys sp.	Paragunnelicthys	Microdesmidae	-	-	-	-
429	ソウシハギ	ソウシハギ	Soshihagi	The same name in the KAUM List	Aluterus scriptus (Osbeck 1765)	-	1	Aluterus scriptus	Aluterus	Monacanthidae	✓	-	-	-
169	ヒメツバメウオ	ヒメツバメウオ	Himetsubameuo	The same name in the KAUM List	Monodactylus argenteus (Linnaeus 1758)	-	1	Monodactylus argenteus	Monodactylus	Monodactylidae	✓	✓	✓	✓
51	カワボラ (仮称)	カワボラ	Kawabora	Japanese name changed	Cestraeus plicatilis Valenciennes 1836	-	1	Cestraeus plicatilis	Cestraeus	Mugilidae	✓	-	✓	✓
58	オニボラ	オニボラ	Onibora	The same name in the KAUM List	Ellochelon vaigiensis (Quoy & Gaimard 1825)	-	1	Ellochelon vaigiensis	Ellochelon	Mugilidae	✓	✓	✓	✓
56	フウライボラ	フウライボラ	Furaibora	The same name in the KAUM List	Moolgarda crenilabis (Forsskål 1775)	-	1	Moolgarda crenilabis	Moolgarda	Mugilidae	✓	-	✓	✓
57	ナガレフウライボラ	ナガレフウライボラ	Nagarefuraibora	The same name in the KAUM List	Moolgarda heterocheilos (Bleeker 1855)	-	1	Moolgarda heterocheilos	Moolgarda	Mugilidae	✓	-	✓	✓
61	タイワンメナダ	タイワンメナダ	Taiwammenada	The same name in the KAUM List	Moolgarda seheli (Fabricius 1775)	-	1	Moolgarda seheli	Moolgarda	Mugilidae	✓	✓	✓	✓
59	カマヒレボラ	カマヒレボラ	Kamahirebora	The same name in the KAUM List	Moolgarda tade (Fabricius 1775)	-	1	Moolgarda tade	Moolgarda	Mugilidae	✓	✓	✓	✓
62	ボラ	ボラ	Bora	The same name in the KAUM List	Mugil cephalus cephalus Linnaeus 1758	-	1	Mugil cephalus	Mugil	Mugilidae	✓	✓	✓	✓
60	ナンヨウボラ	ナンヨウボラ	Nan-yobora	The same name in the KAUM List	Osteomugil perusii (Valenciennes 1836)	-	1	Osteomugil perusii	Osteomugil	Mugilidae	✓	✓	✓	✓
52	セスジボラ	セスジボラ	Sesujibora	The same name in the KAUM List	Planiliza lauvergnii (Eydoux & Souleyet 1850)	-	1	Planiliza lauvergnii	Planiliza	Mugilidae	-	-	✓	✓
53	コボラ	コボラ	Kobora	The same name in the KAUM List	Planiliza macrolepis (Smith 1846)	-	1	Planiliza macrolepis	Planiliza	Mugilidae	✓	✓	✓	✓
54	ヒルギメナダ	ヒルギメナダ	Hirugimenada	The same name in the KAUM List	Planiliza melinopterus (Valenciennes 1836)	-	1	Planiliza melinopterus	Planiliza	Mugilidae	✓	✓	✓	✓
55	アンビンボラ	アンピンボラ	Ampimbora	The same name in the KAUM List	Planiliza subviridis (Valenciennes 1836)	-	1	Planiliza subviridis	Planiliza	Mugilidae	✓	✓	✓	✓
161	モンツキアカヒメジ	モンツキアカヒメジ	Montsukiakahimeji	The same name in the KAUM List	Mulloidichthys flavolineatus flavolineatus (Lacepède 1801)	-	1	Mulloidichthys flavolineatus	Mulloidichthys	Mullidae	✓	✓	✓	✓
162	ホウライヒメジ	ホウライヒメジ	Horaihimeji	The same name in the KAUM List	Parupeneus ciliatus (Lacepède 1802)	-	1	Parupeneus ciliatus	Parupeneus	Mullidae	✓	-	✓	✓
165	コバンヒメジ	コバンヒメジ	Kobanhimeji	The same name in the KAUM List	Parupeneus indicus (Shaw 1803)	-	1	Parupeneus indicus	Parupeneus	Mullidae	✓	✓	✓	✓
163	オジサン	オジサン	Ojisan	The same name in the KAUM List	Parupeneus multifasciatus (Quoy & Gaimard 1825)	-	1	Parupeneus multifasciatus	Parupeneus	Mullidae	✓	✓	✓	✓
164	オキナヒメジ	オキナヒメジ	Okinahimeji	The same name in the KAUM List	Parupeneus spilurus (Bleeker 1854)	-	1	Parupeneus spilurus	Parupeneus	Mullidae	✓	-	✓	✓
167	ミナミヒメジ	ミナミヒメジ	Minamihimeji	The same name in the KAUM List	Upeneus vittatus (Forsskål 1775)	-	1	Upeneus vittatus	Upeneus	Mullidae	✓	✓	✓	✓
9	クモウツボ	クモウツボ	Kumoutsubo	The same name in the KAUM List	Echidna nebulosa (Ahl 1789)	-	1	Echidna nebulosa	Echidna	Muraenidae	✓	-	-	✓
10	ナミダカワウツボ	ナミダカワウツボ	Namidakawautsubo	The same name in the KAUM List	Echidna rhodochilus Bleeker 1863	-	1	Echidna rhodochilus	Echidna	Muraenidae	✓	-	-	✓
12	ヘリシロウツボ	ヘリシロウツボ	Herishiroutsubo	The same name in the KAUM List	Gymnothorax albimarginatus (Temminck & Schlegel 1846)	-	1	Gymnothorax albimarginatus	Gymnothorax	Muraenidae	✓	-	✓	✓
13	ヘリゴイシウツボ	ヘリゴイシウツボ	Herigoishiutsubo	The same name in the KAUM List	Gymnothorax fimbriatus (Bennett 1832)	-	1	Gymnothorax fimbriatus	Gymnothorax	Muraenidae	✓	-	✓	✓
14	ヤミウツボ	ヤミウツボ	Yamiutsubo	The same name in the KAUM List	Gymnothorax monochrous (Bleeker 1856)	-	1	Gymnothorax monochrous	Gymnothorax	Muraenidae	✓	-	✓	✓
16	モバウツボ	モバウツボ	Mobautsubo	The same name in the KAUM List	Gymnothorax richardsonii (Bleeker 1852)	-	1	Gymnothorax richardsonii	Gymnothorax	Muraenidae	✓	-	✓	✓
17	サビウツボ	サビウツボ	Sabiutsubo	The same name in the KAUM List	Gymnothorax thyrsoideus (Richardson 1845)	-	1	Gymnothorax thyrsoideus	Gymnothorax	Muraenidae	✓	✓	✓	✓
11	オナガウツボ	オナガウツボ	Onagautsubo	The same name in the KAUM List	Strophidon sathete (Hamilton 1822)	-	1	Strophidon sathete	Strophidon	Muraenidae	✓	-	-	✓
18	コゲウツボ	コゲウツボ	Kogeutsubo	The same name in the KAUM List	Uropterygius concolor Rüppell 1838	-	1	Uropterygius hades	Uropterygius	Muraenidae	✓	-	-	✓
149	ハクセンタマガシラ	ハクセンタマガシラ	Hakusentamagashira	The same name in the KAUM List	Scolopsis ciliata (Lacepède 1802)	-	1	Scolopsis ciliata	Scolopsis	Nemipteridae	✓	-	✓	✓
20	ゴマホタテウミヘビ	ゴマホタテウミヘビ	Gomahotateumihebi	The same name in the KAUM List	Pisodonophis boro (Hamilton 1822)	-	1	Pisodonophis boro	Pisodonophis	Ophichthidae	✓	✓	✓	✓
21	ミナミホタテウミヘビ	ミナミホタテウミヘビ	Minamihotateumihebi	The same name in the KAUM List	Pisodonophis cancrivorus (Richardson 1848)	-	1	Pisodonophis cancrivorus	Pisodonophis	Ophichthidae	✓	-	✓	✓
19	クリミミズアナゴ	クリミミズアナゴ	Kurimimizuanago	The same name in the KAUM List	Scolecenchelys macroptera (Bleeker 1857)	-	1	Scolecenchelys macroptera	Scolecenchelys	Ophichthidae	✓	-	-	✓
417	テンジクガレイ	テンジクガレイ	Tenjikugarei	The same name in the KAUM List	Pseudorhombus arsius (Hamilton 1822)	-	1	Pseudorhombus arsius	Pseudorhombus	Paralichthyidae	✓	-	-	-
418	タマガンゾウビラメ	タマガンゾウビラメ	Tamaganzobirame	The same name in the KAUM List	Pseudorhombus pentophthalmus Günther 1862	-	1	Pseudorhombus pentophthalmus	Pseudorhombus	Paralichthyidae	✓	-	-	-
168	ミナミハタンポ	ミナミハタンポ	Minamihatampo	The same name in the KAUM List	Pempheris schwenkii Bleeker 1855	-	1	Pempheris schwenkii	Pempheris	Pempheridae	✓	-	-	✓
236	オグロトラギス	オグロトラギス	Ogurotoragisu	The same name in the KAUM List	Parapercis pacifica Imamura & Yoshino 2007	-	1	Parapercis pacifica	Parapercis	Pinguipedidae	✓	-	-	-
78	イネゴチ	イネゴチ	Inegochi	The same name in the KAUM List	Cociella crocodila (Cuvier 1829)	-	1	Cociella crocodila	Cociella	Platycephalidae	✓	-	-	✓
79	オニゴチ	オニゴチ	Onigochi	The same name in the KAUM List	Onigocia spinosa (Temminck & Schlegel 1843)	-	1	Onigocia spinosa	Onigocia	Platycephalidae	✓	-	-	✓
81	セレベスゴチ	セレベスゴチ	Serebesugochi	The same name in the KAUM List	Thysanophrys celebica (Bleeker 1855)	-	1	Thysanophrys celebica	Thysanophrys	Platycephalidae	✓	-	-	✓
80	コチ属の1種 (Platycephalus sp.)			Identified up to genus	Platycephalus sp.	-	2	Platycephalus sp.	Platycephalus	Platycephalidae	-	-	✓	✓
96	タナバタウオ	タナバタウオ	Tanabatauo	The same name in the KAUM List	Plesiops coeruleolineatus Rüppell 1835	-	1	Plesiops coeruleolineatus	Plesiops	Plesiopidae	✓	-	-	-
31	ゴンズイ	ゴンズイ	Gonzui	The same name in the KAUM List	Plotosus japonicus Yoshino & Kishimoto 2008	-	1	Plotosus japonicus	Plotosus	Plotosidae	✓	-	-	-
64	カダヤシ	カダヤシ	Kadayashi	The same name in the KAUM List	Gambusia affinis (Baird & Girard 1853)	-	1	Gambusia affinis	Gambusia	Poeciliidae	✓	-	-	-
214	ツバメコノシロ	ツバメコノシロ	Tsubamekonoshiro	The same name in the KAUM List	Polydactylus plebeius (Broussonet 1782)	-	1	Polydactylus plebeius	Polydactylus	Polynemidae	✓	✓	✓	✓
181	サザナミヤッコ	サザナミヤッコ	Sazanamiyakko	The same name in the KAUM List	Pomacanthus semicirculatus (Cuvier 1831)	-	1	Pomacanthus semicirculatus	Pomacanthus	Pomacanthidae	✓	✓	✓	✓
184	ローレンツスズメダイ	ローレンツスズメダイ	Rorentsusuzumedai	The same name in the KAUM List	Abudefduf lorenzi Hensley & Allen 1977	-	1	Abudefduf lorenzi	Abudefduf	Pomacentridae	-	-	✓	✓
185	シチセンスズメダイ	シチセンスズメダイ	Shichisensuzumedai	The same name in the KAUM List	Abudefduf septemfasciatus (Cuvier 1830)	-	1	Abudefduf septemfasciatus	Abudefduf	Pomacentridae	✓	-	✓	✓
186	ロクセンスズメダイ	ロクセンスズメダイ	Rokusensuzumedai	The same name in the KAUM List	Abudefduf sexfasciatus (Lacepède 1801)	-	1	Abudefduf sexfasciatus	Abudefduf	Pomacentridae	✓	-	✓	✓
187	シマスズメダイ	シマスズメダイ	Shimasuzumedai	The same name in the KAUM List	Abudefduf sordidus (Forsskål 1775)	-	1	Abudefduf sordidus	Abudefduf	Pomacentridae	✓	-	✓	✓
188	オヤビッチャ	オヤビッチャ	Oyabitcha	The same name in the KAUM List	Abudefduf vaigiensis (Quoy & Gaimard 1825)	-	1	Abudefduf vaigiensis	Abudefduf	Pomacentridae	✓	-	✓	✓
189	クマノミ	クマノミ	Kumanomi	The same name in the KAUM List	Amphiprion clarkii (Bennett 1830)	-	1	Amphiprion clarkii	Amphiprion	Pomacentridae	✓	-	-	✓
191	スジプチスズメダイ	スジブチスズメダイ	Sujibuchisuzumedai	The same name in the KAUM List	Chrysiptera biocellata (Quoy & Gaimard 1825)	-	1	Chrysiptera biocellata	Chrysiptera	Pomacentridae	✓	-	✓	✓
192	ルリスズメダイ	ルリスズメダイ	Rurisuzumedai	The same name in the KAUM List	Chrysiptera cyanea (Quoy & Gaimard 1825)	-	1	Chrysiptera cyanea	Chrysiptera	Pomacentridae	✓	✓	✓	✓
193	ネズスズメダイ	ネズスズメダイ	Nezusuzumedai	The same name in the KAUM List	Chrysiptera glauca (Cuvier 1830)	-	1	Chrysiptera glauca	Chrysiptera	Pomacentridae	✓	✓	✓	✓
194	ミヤコキセンスズメダイ	ミヤコキセンスズメダイ	Miyakokisensuzumedai	The same name in the KAUM List	Chrysiptera leucopoma (Cuvier 1830)	-	1	Chrysiptera leucopoma	Chrysiptera	Pomacentridae	✓	✓	✓	✓
195	レモンスズメダイ	レモンスズメダイ	Remonsuzumedai	The same name in the KAUM List	Chrysiptera rex (Snyder 1909)	-	1	Chrysiptera rex	Chrysiptera	Pomacentridae	✓	✓	✓	✓
198	ダンダラスズメダイ	ダンダラスズメダイ	Dandarasuzumedai	The same name in the KAUM List	Dischistodus prosopotaenia (Bleeker 1852)	-	1	Dischistodus prosopotaenia	Dischistodus	Pomacentridae	✓	-	-	✓
199	クロリボンスズメダイ	クロリボンスズメダイ	Kuroribonsuzumedai	The same name in the KAUM List	Neopomacentrus cyanomos (Bleeker 1856)	-	1	Neopomacentrus cyanomos	Neopomacentrus	Pomacentridae	✓	-	✓	✓
200	リボンスズメダイ	リボンスズメダイ	Ribonsuzumedai	The same name in the KAUM List	Neopomacentrus taeniurus (Bleeker 1856)	-	1	Neopomacentrus taeniurus	Neopomacentrus	Pomacentridae	✓	✓	✓	✓
202	オジロスズメダイ	オジロスズメダイ	Ojirosuzumedai	The same name in the KAUM List	Pomacentrus chrysurus Cuvier 1830	-	1	Pomacentrus chrysurus	Pomacentrus	Pomacentridae	✓	✓	✓	✓
203	スミゾメスズメダイ	スミゾメスズメダイ	Sumizomesuzumedai	The same name in the KAUM List	Pomacentrus taeniometopon Bleeker 1852	-	1	Pomacentrus taeniometopon	Pomacentrus	Pomacentridae	✓	✓	✓	✓
201	ニセネッタイスズメダイ	ニセネッタイスズメダイ	Nisenettaisuzumedai	The same name in the KAUM List	Pomacentrus amboinensis Bleeker 1868	-	1	Pomacentrus amboinensis	Pomacentrus	Pomacentridae	✓	-	✓	-
94	メギス	メギス	Megisu	The same name in the KAUM List	Labracinus cyclophthalmus (Müller & Troschel 1849)	-	1	Labracinus cyclophthalmus	Labracinus	Pseudochromidae	✓	✓	✓	✓
95	カツイロニセスズメ	カツイロニセスズメ	Katsuironisesuzume	The same name in the KAUM List	Pseudochromis tapeinosoma Bleeker 1853	-	1	Pseudochromis tapeinosoma	Pseudochromis	Pseudochromidae	✓	-	✓	✓
397	サツキハゼ	サツキハゼ	Satsukihaze	The same name in the KAUM List	Parioglossus dotui Tomiyama 1958	-	1	Parioglossus dotui	Parioglossus	Ptereleotridae	✓	✓	✓	✓
398	ヒメサツキハゼ	ヒメサツキハゼ	Himesatsukihaze	The same name in the KAUM List	Parioglossus interruptus Suzuki & Senou 1994	-	1	Parioglossus interruptus	Parioglossus	Ptereleotridae	-	-	✓	✓
399	ボルネオハゼ	ボルネオハゼ	Boruneohaze	The same name in the KAUM List	Parioglossus palustris (Herre 1945)	-	1	Parioglossus palustris	Parioglossus	Ptereleotridae	✓	-	✓	✓
400	ベニツケサツキハゼ	ベニツケサツキハゼ	Benitsukesatsukihaze	The same name in the KAUM List	Parioglossus philippinus (Herre 1945)	-	1	Parioglossus philippinus	Parioglossus	Ptereleotridae	✓	-	✓	✓
401	コビトハゼ	コビトハゼ	Kobitohaze	The same name in the KAUM List	Parioglossus rainfordi McCulloch 1921	-	1	Parioglossus rainfordi	Parioglossus	Ptereleotridae	-	-	✓	✓
402	ミヤラビハゼ	ミヤラビハゼ	Miyarabihaze	The same name in the KAUM List	Parioglossus raoi (Herre 1939)	-	1	Parioglossus raoi	Parioglossus	Ptereleotridae	✓	✓	✓	✓
403	コマチハゼ	コマチハゼ	Komachihaze	The same name in the KAUM List	Parioglossus taeniatus Regan 1912	-	1	Parioglossus taeniatus	Parioglossus	Ptereleotridae	-	-	✓	✓
404	イトマンクロユリハゼ	イトマンクロユリハゼ	Itomankuroyurihaze	The same name in the KAUM List	Ptereleotris microlepis (Bleeker 1856)	-	1	Ptereleotris microlepis	Ptereleotris	Ptereleotridae	✓	-	✓	✓
264	ツバサハゼ	ツバサハゼ	Tsubasahaze	The same name in the KAUM List	Rhyacichthys aspro (Valenciennes 1837)	-	1	Rhyacichthys aspro	Rhyacichthys	Rhyacichthyidae	✓	✓	✓	✓
405	クロホシマンジュウダイ	クロホシマンジュウダイ	Kurohoshimanjudai	The same name in the KAUM List	Scatophagus argus (Linnaeus 1766)	-	1	Scatophagus argus	Scatophagus	Scatophagidae	✓	✓	✓	✓
70	キリンミノ	キリンミノ	Kirimmino	The same name in the KAUM List	Dendrochirus zebra (Cuvier 1829)	-	1	Dendrochirus zebra	Dendrochirus	Scorpaenidae	✓	-	-	✓
72	ミノカサゴ	ミノカサゴ	Minokasago	The same name in the KAUM List	Pterois lunulata Temminck & Schlegel 1843	-	1	Pterois lunulata	Pterois	Scorpaenidae	✓	-	-	✓
73	ハナミノカサゴ	ハナミノカサゴ	Hanaminokasago	The same name in the KAUM List	Pterois volitans (Linnaeus 1758)	-	1	Pterois volitans	Pterois	Scorpaenidae	✓	-	-	✓
71	ネッタイミノカサゴ	ネッタイミノカサゴ	Nettaiminokasago	The same name in the KAUM List	Pteropterus antennata (Bloch 1787)	-	1	Pteropterus antennata	Pteropterus	Scorpaenidae	✓	-	-	✓
74	グァムカサゴ	グァムカサゴ	Guamukasago	The same name in the KAUM List	Scorpaenodes guamensis (Quoy & Gaimard 1824)	-	1	Scorpaenodes guamensis	Scorpaenodes	Scorpaenidae	✓	✓	✓	✓
75	イヌカサゴ	イヌカサゴ	Inukasago	The same name in the KAUM List	Scorpaenopsis ramaraoi Randall & Eschmeyer 2002	-	1	Scorpaenopsis ramaraoi	Scorpaenopsis	Scorpaenidae	✓	-	✓	✓
406	アイゴ	アイゴ	Aigo	Different Japanese names might be given to the same species	Siganus fuscescens (Houttuyn 1782)	x	1	Siganus fuscescens	Siganus	Siganidae	✓	-	✓	✓
408	シモフリアイゴ	アイゴ	Aigo	Different Japanese names might be given to the same species	Siganus fuscescens (Houttuyn 1782)	x	1	Siganus fuscescens	Siganus	Siganidae	✓	-	✓	✓
407	ゴマアイゴ	ゴマアイゴ	Gomaaigo	The same name in the KAUM List	Siganus guttatus (Bloch 1787)	-	1	Siganus guttatus	Siganus	Siganidae	✓	-	✓	✓
409	アミアイゴ	アミアイゴ	Amiaigo	The same name in the KAUM List	Siganus spinus (Linnaeus 1758)	-	1	Siganus spinus	Siganus	Siganidae	✓	-	✓	✓
410	ムシクイアイゴ	ムシクイアイゴ	Mushikuiaigo	The same name in the KAUM List	Siganus vermiculatus (Valenciennes 1835)	-	1	Siganus vermiculatus	Siganus	Siganidae	✓	-	✓	✓
411	ヒメアイゴ	ヒメアイゴ	Himeaigo	The same name in the KAUM List	Siganus virgatus (Valenciennes 1835)	-	1	Siganus virgatus	Siganus	Siganidae	✓	-	✓	✓
159	アトクギス	アトクギス	Atokugisu	The same name in the KAUM List	Sillaginops macrolepis (Bleeker 1858)	-	1	Sillaginops macrolepis	Sillaginops	Sillaginidae	✓	✓	✓	✓
160	モトギス	モトギス	Motogisu	The same name in the KAUM List	Sillago sp.	-	1*	Sillago sp.	Sillago	Sillaginidae	-	-	✓	✓
422	アマミウシノシタ	アマミウシノシタ	Amamiushinoshita	The same name in the KAUM List	Brachirus aspilos (Bleeker 1852)	-	1	Brachirus aspilos	Brachirus	Soleidae	-	-	-	-
421	ミナミウシノシタ	ミナミウシノシタ	Minamiushinoshita	The same name in the KAUM List	Pardachirus pavoninus (Lacepède 1802)	-	1	Pardachirus pavoninus	Pardachirus	Soleidae	✓	-	-	-
151	ナンヨウチヌ	ナンヨウチヌ	Nan-yochinu	The same name in the KAUM List	Acanthopagrus pacificus Iwatsuki, Kume & Yoshino 2010	-	1	Acanthopagrus pacificus	Acanthopagrus	Sparidae	✓	✓	✓	✓
152	ミナミクロダイ	ミナミクロダイ	Minamikurodai	The same name in the KAUM List	Acanthopagrus sivicolus Akazaki 1962	-	1	Acanthopagrus sivicolus	Acanthopagrus	Sparidae	✓	✓	✓	✓
416	オニカマス	オニカマス	Onikamasu	The same name in the KAUM List	Sphyraena barracuda (Edwards 1771)	-	1	Sphyraena barracuda	Sphyraena	Sphyraenidae	✓	-	✓	✓
76	オニダルマオコゼ	オニダルマオコゼ	Onidarumaokoze	The same name in the KAUM List	Synanceia verrucosa Bloch & Schneider 1801	-	1	Synanceia verrucosa	Synanceia	Synanceiidae	✓	-	-	-
47	イッセンヨウジ	イッセンヨウジ	Issen-yoji	The same name in the KAUM List	Coelonotus leiaspis (Bleeker 1854)	-	1	Coelonotus leiaspis	Coelonotus	Syngnathidae	✓	✓	✓	✓
41	イシヨウジ	イシヨウジ	Ishiyoji	The same name in the KAUM List	Corythoichthys haematopterus (Bleeker 1851)	-	1	Corythoichthys haematopterus	Corythoichthys	Syngnathidae	✓	-	-	✓
42	ノコギリヨウジ	ノコギリヨウジ	Nokogiriyoji	The same name in the KAUM List	Doryrhamphus (Doryrhamphus) japonicus Araga & Yoshino 1975	-	1	Doryrhamphus japonicus	Doryrhamphus	Syngnathidae	✓	-	-	✓
43	ハクテンヨウジ	ハクテンヨウジ	Hakuten-yoji	The same name in the KAUM List	Hippichthys (Hippichthys) cyanospilos (Bleeker 1854)	-	1	Hippichthys cyanospilos	Hippichthys	Syngnathidae	✓	-	✓	✓
44	アミメカワヨウジ	アミメカワヨウジ	Amimekawayoji	The same name in the KAUM List	Hippichthys (Hippichthys) heptagonus Bleeker 1849	-	1	Hippichthys heptagonus	Hippichthys	Syngnathidae	✓	✓	✓	✓
45	カワヨウジ	カワヨウジ	Kawayoji	The same name in the KAUM List	Hippichthys (Hippichthys) spicifer (Rüppell 1838)	-	1	Hippichthys spicifer	Hippichthys	Syngnathidae	✓	-	✓	✓
46	クロウミウマ	クロウミウマ	Kuroumiuma	The same name in the KAUM List	Hippocampus kuda Bleeker 1852	-	1	Hippocampus kuda	Hippocampus	Syngnathidae	✓	-	-	✓
48	タニヨウジ	タニヨウジ	Taniyoji	The same name in the KAUM List	Microphis (Lophocampus) retzii (Bleeker 1856)	-	1	Microphis retzii	Microphis	Syngnathidae	-	-	-	✓
49	テングヨウジ	テングヨウジ	Tenguyoji	The same name in the KAUM List	Microphis (Oostethus) brachyurus brachyurus (Bleeker 1854)	-	1	Microphis (Oostethus) brachyurus brachyurus	Microphis	Syngnathidae	✓	-	-	-
50	ミナミオクヨウジ	ミナミオクヨウジ	Minamiokuyoji	The same name in the KAUM List	Urocampus yaeyamaensis Araki, Shibukawa & Motomura 2022	-	1	Urocampus yaeyamaensis	Urocampus	Syngnathidae	-	-	-	✓
33	ウチウミマダラエソ	ウチウミマダラエソ	Uchiumimadaraeso	The same name in the KAUM List	Saurida nebulosa Valenciennes 1850	-	1	Saurida nebulosa	Saurida	Synodontidae	✓	-	-	-
204	ニセシマイサキ	ニセシマイサキ	Niseshimaisaki	The same name in the KAUM List	Datnia argenteus Cuvier 1829	-	1	Datnia argenteus	Datnia	Terapontidae	✓	✓	✓	✓
205	ヨコシマイサキ	ヨコシマイサキ	Yokoshimaisaki	The same name in the KAUM List	Datnia cancellatus Cuvier 1829	-	1	Datnia cancellatus	Datnia	Terapontidae	✓	✓	✓	✓
206	シミズシマイサキ	シミズシマイサキ	Shimizushimaisaki	The same name in the KAUM List	Datnia iravi (Yoshino, Yoshigou & Senou 2002)	-	1	Datnia iravi	Datnia	Terapontidae	✓	-	✓	✓
207	コトヒキ	コトヒキ	Kotohiki	The same name in the KAUM List	Terapon jarbua (Fabricius 1775)	-	1	Terapon jarbua	Terapon	Terapontidae	✓	✓	✓	✓
430	サザナミフグ	サザナミフグ	Sazanamifugu	The same name in the KAUM List	Arothron hispidus (Linnaeus 1758)	-	1	Arothron hispidus	Arothron	Tetraodontidae	✓	-	-	✓
434	カスミフグ	カスミフグ	Kasumifugu	The same name in the KAUM List	Arothron immaculatus (Bloch & Schneider 1801)	-	1	Arothron immaculatus	Arothron	Tetraodontidae	✓	-	-	✓
431	スジモヨウフグ	スジモヨウフグ	Sujimoyofugu	The same name in the KAUM List	Arothron manilensis (Marion de Procé 1822)	-	1	Arothron manilensis	Arothron	Tetraodontidae	✓	-	-	✓
432	ワモンフグ	ワモンフグ	Wamonfugu	The same name in the KAUM List	Arothron reticularis (Bloch & Schneider 1801)	-	1	Arothron reticularis	Arothron	Tetraodontidae	✓	-	-	✓
433	モヨウフグ	モヨウフグ	Moyofugu	The same name in the KAUM List	Arothron stellatus (Anonymous 1798)	-	1	Arothron stellatus	Arothron	Tetraodontidae	✓	-	-	✓
436	シマキンチャクフグ	シマキンチャクフグ	Shimakinchakufugu	The same name in the KAUM List	Canthigaster valentini (Bleeker 1853)	-	1	Canthigaster valentini	Canthigaster	Tetraodontidae	✓	-	-	✓
437	オキナワフグ	オキナワフグ	Okinawafugu	The same name in the KAUM List	Chelonodontops patoca (Hamilton 1822)	-	1	Chelonodontops patoca	Chelonodontops	Tetraodontidae	✓	✓	✓	✓
77	アゴヒゲオコゼ	アゴヒゲオコゼ	Agohigeokoze	The same name in the KAUM List	Tetraroge barbata (Cuvier 1829)	-	1	Tetraroge barbata	Tetraroge	Tetrarogidae	✓	-	-	-
170	テッポウウオ	テッポウウオ	Teppouo	The same name in the KAUM List	Toxotes jaculatrix (Pallas 1767)	-	1	Toxotes jaculatrix	Toxotes	Toxotidae	✓	✓	✓	✓
237	ベラギンポ属の1種 (Trichonotus sp.)			Identified up to genus	Trichonotus sp.	-	2	Trichonotus sp.	Trichonotus	Trichonotidae	-	-	-	-
238	ウラウチヘビギンポ	ウラウチヘビギンポ	Urauchihebigimpo	The same name in the KAUM List	Enneapterygius cheni Wang, Shao & Shen 1996	-	1	Enneapterygius cheni	Enneapterygius	Tripterygiidae	-	-	✓	✓
239	ヘビギンポ属の1種 (Enneapterygius sp.)			Identified up to genus	Enneapterygius sp.	-	2	Enneapterygius sp.	Enneapterygius	Tripterygiidae	-	-	✓	✓
240	クロマスク属の1種1 (Helcogramma sp.)			Identified up to genus	Helcogramma sp.	-	2	Helcogramma sp.	Helcogramma	Tripterygiidae	-	-	✓	✓
241	クロマスク属の1種2 (Helcogramma sp.)			Identified up to genus	Helcogramma sp.	-	2	Helcogramma sp.	Helcogramma	Tripterygiidae	-	-	✓	✓
242	クロマスク属の1種3 (Helcogramma sp.)			Identified up to genus	Helcogramma sp.	-	2	Helcogramma sp.	Helcogramma	Tripterygiidae	-	-	✓	✓
412	ツノダシ	ツノダシ	Tsunodashi	The same name in the KAUM List	Zanclus cornutus (Linnaeus 1758)	-	1	Zanclus cornutus	Zanclus	Zanclidae	✓	-	-	-
67	コモチサヨリ	コモチサヨリ	Komochisayori	The same name in the KAUM List	Zenarchopterus dunckeri Mohr 1926	-	1	Zenarchopterus dunckeri	Zenarchopterus	Zenarchopteridae	✓	✓	✓	✓
